# Supplementary material for: The Phylosymbiosis Pattern Between the Fig Wasps of the Same Genus and Their Associated Microbiota
Source: Front Microbiol. 2022 Feb 14;12:800190. doi: 10.3389/fmicb.2021.800190 (PMC8882959; doi:10.3389/fmicb.2021.800190)
Supplement: Supplementary file 1 [file Table_1.XLSX]

## Sheet: table s1
Ficus host	Pollinator species	Population ID	Abbreviation	Wolbachia Sanger seq	Locality	Sampling date
Ficus semicordata	Ceratosolen gravelyi	C. gravelyi_1	Cgra1	+	Yunnan	201909
Ficus semicordata	Ceratosolen gravelyi	C. gravelyi_2	Cgra2	+	Yunnan	200304
Ficus racemosa	Ceratosolen fusciceps	C. fusciceps	Cfus	-	Yunnan	200404 and 201909
Ficus tikoua	Ceratosolen sp.	Ceratosolen sp.	Ctik	+	Guizhou	200509
Ficus fistulosa	Ceratosolen hewitti	C. hewitti	Chew	-	Hainan	200705
Ficus auriculata	Ceratosolen emarginatus	C. emarginatus_1	Cema1	+	Guangxi	200509
Ficus auriculata	Ceratosolen emarginatus	C. emarginatus_2	Cema2	+	Hainan	201607
Ficus hispida	Ceratosolen solmsi	C. solmsi_1	Csol1	+	Guangdong	201911
Ficus hispida	Ceratosolen solmsi	C. solmsi_2	Csol2	-	Hainan	201911
