# Supplementary material for: The Phylosymbiosis Pattern Between the Fig Wasps of the Same Genus and Their Associated Microbiota
Source: Front Microbiol. 2022 Feb 14;12:800190. doi: 10.3389/fmicb.2021.800190 (PMC8882959; doi:10.3389/fmicb.2021.800190)
Supplement: Supplementary file 2 [file Table_2.XLSX]

## Sheet: Anosim
Significance test of bacterial community structure difference among populations
Population	R-value	P-value
Cgra2-Csol2	0.9944	0.001
Cgra1-Csol2	1	0.002
Cgra1-Cgra2	0.2185	0.009
Ctik-Csol2	1	0.004
Ctik-Cgra2	0.6046	0.004
Ctik-Cgra1	0.6833	0.002
Cema2-Csol2	1	0.001
Cema2-Cgra2	0.3907	0.001
Cema2-Cgra1	0.5315	0.006
Cema2-Ctik	0.1759	0.026
Chew-Csol2	1	0.004
Chew-Cgra2	0.9944	0.003
Chew-Cgra1	0.9907	0.002
Chew-Ctik	0.8815	0.002
Chew-Cema2	0.9704	0.002
Csol1-Csol2	0.6519	0.003
Csol1-Cgra2	0.887	0.008
Csol1-Cgra1	0.9444	0.005
Csol1-Ctik	0.9481	0.003
Csol1-Cema2	0.8574	0.001
Csol1-Chew	0.9963	0.004
Cfus-Csol2	1	0.007
Cfus-Cgra2	0.9241	0.002
Cfus-Cgra1	1	0.004
Cfus-Ctik	1	0.003
Cfus-Cema2	1	0.001
Cfus-Chew	0.9463	0.001
Cfus-Csol1	1	0.002
Cema1-Csol2	1	0.004
Cema1-Cgra2	0.3981	0.002
Cema1-Cgra1	0.5648	0.003
Cema1-Ctik	0.4037	0.009
Cema1-Cema2	0.3556	0.003
Cema1-Chew	0.9833	0.003
Cema1-Csol1	0.8796	0.002
Cema1-Cfus	0.9056	0.002

## Sheet: MRPP
Significance test of bacterial community structure difference among populations
Population	A	observed-delta	expected-delta	Significance
Cgra2-Csol2	0.4557	0.3734	0.6861	0.004
Cgra1-Csol2	0.5166	0.3276	0.6776	0.003
Cgra1-Cgra2	0.09254	0.2257	0.2487	0.005
Csol2-Ctik	0.4656	0.3684	0.6893	0.004
Cgra2-Ctik	0.1871	0.2665	0.3278	0.003
Cgra1-Ctik	0.2019	0.2207	0.2765	0.004
Cema2-Csol2	0.4003	0.4327	0.7214	0.002
Cema2-Cgra2	0.1434	0.3308	0.3862	0.003
Cema2-Cgra1	0.1903	0.285	0.3519	0.004
Cema2-Ctik	0.0451	0.3257	0.3411	0.013
Chew-Csol2	0.2792	0.5488	0.7614	0.003
Cgra2-Chew	0.3571	0.447	0.6952	0.004
Cgra1-Chew	0.4024	0.4011	0.6712	0.002
Chew-Ctik	0.3111	0.4419	0.6415	0.004
Cema2-Chew	0.2812	0.5062	0.7042	0.003
Csol1-Csol2	0.2568	0.3909	0.526	0.005
Cgra2-Csol1	0.3797	0.289	0.466	0.005
Cgra1-Csol1	0.4692	0.2432	0.4581	0.004
Csol1-Ctik	0.4002	0.284	0.4735	0.003
Cema2-Csol1	0.3173	0.3483	0.5101	0.004
Chew-Csol1	0.3424	0.4644	0.7062	0.002
Cfus-Csol2	0.2871	0.5393	0.7565	0.003
Cfus-Cgra2	0.3289	0.4375	0.6518	0.002
Cfus-Cgra1	0.4204	0.3916	0.6756	0.003
Cfus-Ctik	0.3636	0.4324	0.6794	0.004
Cema2-Cfus	0.305	0.4967	0.7146	0.004
Cfus-Chew	0.1833	0.6128	0.7504	0.002
Cfus-Csol1	0.3512	0.4549	0.7012	0.007
Cema1-Csol2	0.4398	0.3929	0.7013	0.004
Cema1-Cgra2	0.1582	0.291	0.3457	0.003
Cema1-Cgra1	0.2135	0.2452	0.3117	0.003
Cema1-Ctik	0.1222	0.2859	0.3258	0.004
Cema1-Cema2	0.1185	0.3502	0.3973	0.001
Cema1-Chew	0.3189	0.4664	0.6847	0.002
Cema1-Csol1	0.3743	0.3085	0.493	0.005
Cema1-Cfus	0.2948	0.4569	0.6479	0.001
