# Supplementary material for: The Phylosymbiosis Pattern Between the Fig Wasps of the Same Genus and Their Associated Microbiota
Source: Front Microbiol. 2022 Feb 14;12:800190. doi: 10.3389/fmicb.2021.800190 (PMC8882959; doi:10.3389/fmicb.2021.800190)
Supplement: Supplementary file 3 [file Table_3.XLSX]

## Sheet: accession number
Fig tree	ITS	G3pdh	ETS	Note
Ficus tinctoria	AF165413	JN117713	AY730223	outgroup
Ficus semicordata	MK472771	EU087652	KP406998
Ficus auriculata	AF165376	JN117685	FJ812281
Ficus fistulosa	AY730137	JN117695	KP406992
Ficus hispida	EU091623	JN117700	EU084454
Ficus racemosa	HM368194	JN126051	KP406985
Ficus tikoua	EU091641	JN117712	EU084468
Fig tree species and associated accession numbers for sequences of internal transcribed spacer (ITS), external transcribed spacer (ETS), and glyceraldehyde-3-phosphate dehydrogenase (G3pdh). One species Ficus tinctoria as outgroup.
