# Supplementary material for: The Phylosymbiosis Pattern Between the Fig Wasps of the Same Genus and Their Associated Microbiota
Source: Front Microbiol. 2022 Feb 14;12:800190. doi: 10.3389/fmicb.2021.800190 (PMC8882959; doi:10.3389/fmicb.2021.800190)
Supplement: Supplementary file 4 [file Table_4.XLSX]

## Sheet: micro
Core OTUs		Specific OTUs
Number of core OTUs: 259		C. fusciceps	Number of host specific OTUs: 549	Ceratosolen sp.	Number of host specific OTUs: 325	C. hewitti	Number of host specific OTUs: 1138	C. solmsi_1	Number of host specific OTUs: 130	C. solmsi_2	Number of host specific OTUs: 2209	C. gravelyi_1	Number of host specific OTUs: 344	C. gravelyi_2	Number of host specific OTUs: 198	C. emarginatus_1	Number of host specific OTUs: 263	C. emarginatus_2	Number of host specific OTUs: 500
OTU_1	k__Bacteria; p__Proteobacteria; c__Alphaproteobacteria; o__Rickettsiales; f__Anaplasmataceae; g__Wolbachia; s__	OTU_308	k__Bacteria; p__Bacteroidetes; c__Bacteroidia; o__Cytophagales; f__Spirosomaceae; g__Fluviimonas; s__	OTU_2778	k__Bacteria; p__Melainabacteria; c__; o__; f__; g__; s__	OTU_365	k__Archaea; p__unidentified_Archaea; c__unidentified_Archaea; o__unidentified_Archaea; f__unidentified_Archaea; g__unidentified_Archaea; s__Euryarchaeota_archaeon_SCGC_AAA286-E23	OTU_313	k__Bacteria	OTU_100	k__Bacteria; p__Cyanobacteria; c__unidentified_Cyanobacteria; o__unidentified_Cyanobacteria; f__unidentified_Cyanobacteria; g__unidentified_Cyanobacteria	OTU_210	k__Bacteria; p__unidentified_Bacteria; c__unidentified_Bacteria; o__Campylobacterales; f__unidentified_Campylobacterales; g__Arcobacter	OTU_1668	k__Bacteria	OTU_897	Unknown	OTU_1165	k__Bacteria
OTU_3	k__Bacteria; p__Proteobacteria; c__Gammaproteobacteria; o__unidentified_Gammaproteobacteria; f__Burkholderiaceae; g__Ralstonia; s__Ralstonia_pickettii	OTU_311	k__Bacteria; p__Proteobacteria; c__Deltaproteobacteria; o__Bdellovibrionales; f__Bacteriovoracaceae; g__Bacteriovorax; s__Bacteriovorax_sp_F2	OTU_2884	k__Bacteria; p__Firmicutes; c__Clostridia; o__Clostridiales	OTU_457	k__Bacteria	OTU_721	k__Bacteria	OTU_306	k__Bacteria; p__Bacteroidetes; c__Bacteroidia; o__; f__; g__; s__	OTU_234	k__Bacteria; p__Firmicutes; c__Bacilli; o__Bacillales; f__Alicyclobacillaceae; g__Alicyclobacillus	OTU_2787	k__Bacteria	OTU_1086	k__Bacteria	OTU_1562	k__Bacteria
OTU_4	k__Bacteria; p__Deinococcus-Thermus; c__Deinococci; o__Thermales; f__Thermaceae; g__Meiothermus; s__Meiothermus_silvanus	OTU_323	k__Bacteria	OTU_2919	k__Bacteria	OTU_731	k__Bacteria; p__Proteobacteria; c__Alphaproteobacteria; o__Rickettsiales; f__unidentified_Rickettsiales; g__unidentified_Rickettsiales; s__	OTU_801	k__Bacteria; p__Tenericutes; c__Mollicutes; o__; f__; g__; s__	OTU_371	k__Bacteria	OTU_273	k__Bacteria; p__Proteobacteria; c__Alphaproteobacteria	OTU_3254	k__Bacteria; p__Bacteroidetes; c__Bacteroidia; o__Bacteroidales; f__Rikenellaceae; g__; s__	OTU_1104	k__Bacteria	OTU_2112	k__Bacteria
OTU_6	k__Bacteria; p__Proteobacteria; c__Gammaproteobacteria; o__Enterobacteriales; f__Enterobacteriaceae; g__Citrobacter; s__Citrobacter_freundii	OTU_412	k__Bacteria; p__Proteobacteria; c__Deltaproteobacteria; o__Bdellovibrionales; f__Bacteriovoracaceae; g__Peredibacter; s__	OTU_4417	k__Bacteria; p__Chlamydiae; c__unidentified_Chlamydiae; o__Chlamydiales	OTU_775	k__Bacteria	OTU_856	k__Bacteria	OTU_375	k__Bacteria	OTU_440	k__Bacteria; p__Firmicutes; c__Clostridia; o__Clostridiales; f__unidentified_Clostridiales	OTU_3258	k__Bacteria; p__Verrucomicrobia; c__Verrucomicrobiae	OTU_1828	k__Bacteria; p__Bacteroidetes; c__Bacteroidia; o__Cytophagales; f__Spirosomaceae; g__Fibrisoma	OTU_2312	k__Bacteria
OTU_7	k__Bacteria; p__Proteobacteria; c__Gammaproteobacteria; o__Pseudomonadales; f__Moraxellaceae; g__Acinetobacter	OTU_469	k__Bacteria	OTU_4518	k__Bacteria; p__Proteobacteria; c__Gammaproteobacteria; o__unidentified_Gammaproteobacteria; f__unidentified_Gammaproteobacteria; g__Aquicella; s__	OTU_1352	k__Archaea; p__unidentified_Archaea; c__unidentified_Archaea; o__unidentified_Archaea; f__unidentified_Archaea; g__unidentified_Archaea	OTU_1000	k__Bacteria	OTU_383	k__Bacteria; p__Proteobacteria; c__Gammaproteobacteria; o__unidentified_Gammaproteobacteria	OTU_987	k__Bacteria; p__Verrucomicrobia; c__Verrucomicrobiae; o__Verrucomicrobiales; f__Verrucomicrobiaceae; g__; s__	OTU_3304	k__Bacteria	OTU_2575	k__Bacteria	OTU_2353	Unknown
OTU_9	k__Bacteria; p__Proteobacteria; c__Gammaproteobacteria; o__unidentified_Gammaproteobacteria; f__Burkholderiaceae; g__Massilia	OTU_638	k__Bacteria; p__Actinobacteria; c__Acidimicrobiia	OTU_4992	k__Bacteria; p__Bacteroidetes; c__Bacteroidia; o__Bacteroidales; f__Rikenellaceae; g__Alistipes; s__	OTU_1447	k__Bacteria; p__Proteobacteria; c__Deltaproteobacteria; o__Syntrophobacterales; f__Syntrophobacteraceae; g__Desulforhabdus	OTU_1256	Unknown	OTU_421	k__Bacteria; p__unidentified_Bacteria; c__unidentified_Bacteria; o__Campylobacterales; f__unidentified_Campylobacterales; g__Sulfurovum; s__	OTU_1106	k__Bacteria; p__Firmicutes; c__Bacilli; o__Bacillales; f__Alicyclobacillaceae; g__Alicyclobacillus	OTU_3509	k__Bacteria; p__Actinobacteria; c__Thermoleophilia; o__Solirubrobacterales; f__; g__; s__	OTU_3014	k__Bacteria	OTU_2584	k__Bacteria; p__Proteobacteria; c__Deltaproteobacteria; o__Bdellovibrionales; f__Bdellovibrionaceae; g__Bdellovibrio; s__Olavius_ilvae_associated_proteobacterium_Delta_8
OTU_10	k__Bacteria; p__Firmicutes; c__Bacilli; o__Bacillales	OTU_752	k__Bacteria; p__Chloroflexi; c__Chloroflexia; o__Chloroflexales; f__Roseiflexaceae; g__; s__	OTU_5125	k__Bacteria	OTU_1546	k__Bacteria; p__Dadabacteria	OTU_1480	k__Bacteria	OTU_462	k__Bacteria	OTU_1218	k__Bacteria; p__Proteobacteria; c__Alphaproteobacteria; o__unidentified_Alphaproteobacteria; f__Paracaedibacteraceae; g__; s__	OTU_3661	k__Bacteria; p__Acidobacteria; c__unidentified_Acidobacteria; o__unidentified_Acidobacteria; f__unidentified_Acidobacteria; g__Aridibacter; s__	OTU_3240	Unknown	OTU_2927	k__Bacteria
OTU_11	k__Bacteria; p__Proteobacteria; c__Alphaproteobacteria; o__Sphingomonadales; f__Sphingomonadaceae; g__Sphingomonas	OTU_766	Unknown	OTU_5159	k__Bacteria; p__Planctomycetes; c__Planctomycetacia; o__unidentified_Planctomycetacia; f__Gemmataceae; g__; s__	OTU_1758	k__Bacteria; p__Bacteroidetes; c__Bacteroidia; o__Bacteroidales; f__unidentified_Bacteroidales; g__Dysgonomonas; s__	OTU_1590	k__Bacteria	OTU_465	k__Bacteria; p__unidentified_Bacteria; c__unidentified_Bacteria; o__unidentified_Bacteria; f__unidentified_Bacteria; g__unidentified_Bacteria; s__candidate_division_TM7_bacterium_JGI_0001002-L20	OTU_1267	k__Bacteria; p__Firmicutes; c__Erysipelotrichia; o__Erysipelotrichales; f__Erysipelotrichaceae	OTU_4000	k__Bacteria; p__Firmicutes; c__Clostridia; o__Clostridiales	OTU_3263	k__Bacteria	OTU_3059	Unknown
OTU_12	k__Bacteria; p__Proteobacteria; c__Gammaproteobacteria; o__Pseudomonadales; f__Pseudomonadaceae; g__Pseudomonas	OTU_792	k__Bacteria; p__Proteobacteria; c__Deltaproteobacteria	OTU_5162	k__Bacteria; p__Chloroflexi; c__Chloroflexia; o__Thermomicrobiales; f__; g__; s__	OTU_1782	k__Bacteria	OTU_1870	k__Bacteria	OTU_476	k__Bacteria; p__Proteobacteria; c__Gammaproteobacteria; o__unidentified_Gammaproteobacteria; f__Woeseiaceae	OTU_1584	k__Bacteria; p__Firmicutes	OTU_4200	k__Bacteria	OTU_3336	k__Bacteria	OTU_3078	k__Bacteria
OTU_13	k__Bacteria; p__Proteobacteria; c__Alphaproteobacteria; o__Sphingomonadales; f__Sphingomonadaceae; g__Sphingobium; s__Sphingobium_yanoikuyae	OTU_876	k__Bacteria; p__Bacteroidetes; c__Bacteroidia; o__Chitinophagales; f__Saprospiraceae; g__; s__	OTU_5306	k__Bacteria; p__Proteobacteria; c__Gammaproteobacteria	OTU_1835	k__Bacteria; p__Bacteroidetes; c__Ignavibacteria; o__Ignavibacteriales	OTU_1990	k__Bacteria	OTU_478	k__Bacteria; p__Proteobacteria; c__Deltaproteobacteria; o__Desulfovibrionales; f__Desulfohalobiaceae; g__Desulfovermiculus; s__	OTU_1585	k__Bacteria; p__Cyanobacteria; c__unidentified_Cyanobacteria; o__Nostocales; f__unidentified_Nostocales; g__unidentified_Nostocales; s__Planktothrix_agardhii	OTU_4428	k__Bacteria; p__Verrucomicrobia; c__Verrucomicrobiae; o__Chthoniobacterales; f__Chthoniobacteraceae; g__Chthoniobacter	OTU_3609	k__Bacteria	OTU_3105	k__Bacteria; p__Gemmatimonadetes; c__Longimicrobia; o__Longimicrobiales; f__Longimicrobiaceae
OTU_15	k__Bacteria; p__Proteobacteria; c__Gammaproteobacteria; o__Pseudomonadales; f__Moraxellaceae; g__Enhydrobacter; s__Moraxella_osloensis	OTU_949	k__Bacteria; p__Candidatus_Kaiserbacteria; c__; o__; f__; g__; s__	OTU_5331	k__Bacteria; p__Bacteroidetes; c__Bacteroidia; o__Sphingobacteriales; f__; g__; s__	OTU_1851	k__Bacteria; p__Proteobacteria; c__Deltaproteobacteria; o__Syntrophobacterales; f__Syntrophaceae; g__Syntrophus; s__	OTU_2016	k__Bacteria; p__Tenericutes; c__Mollicutes	OTU_479	k__Bacteria; p__Bacteroidetes; c__Bacteroidia; o__Sphingobacteriales; f__; g__; s__	OTU_1711	k__Bacteria; p__Firmicutes; c__Bacilli; o__Bacillales; f__Alicyclobacillaceae; g__Alicyclobacillus	OTU_4453	k__Bacteria; p__Armatimonadetes; c__Chthonomonadetes; o__Chthonomonadales; f__; g__; s__	OTU_3850	k__Bacteria	OTU_3118	k__Bacteria
OTU_16	k__Bacteria; p__Proteobacteria; c__Alphaproteobacteria; o__Rhizobiales; f__Beijerinckiaceae; g__Methylobacterium	OTU_991	k__Bacteria	OTU_5336	k__Bacteria; p__Chlamydiae; c__unidentified_Chlamydiae; o__Chlamydiales; f__; g__; s__	OTU_2090	k__Archaea; p__unidentified_Archaea; c__unidentified_Archaea; o__unidentified_Archaea; f__unidentified_Archaea; g__unidentified_Archaea; s__Euryarchaeota_archaeon_SCGC_AAA286-E23	OTU_2038	k__Bacteria; p__Proteobacteria; c__Alphaproteobacteria; o__Rickettsiales; f__unidentified_Rickettsiales; g__unidentified_Rickettsiales; s__	OTU_508	k__Bacteria; p__unidentified_Bacteria; c__unidentified_Bacteria; o__unidentified_Bacteria; f__unidentified_Bacteria; g__unidentified_Bacteria; s__bacterium_LWQ8	OTU_1749	k__Bacteria; p__Proteobacteria; c__Gammaproteobacteria; o__Alteromonadales; f__Shewanellaceae; g__Shewanella; s__Shewanella_japonica	OTU_4469	k__Bacteria; p__Proteobacteria; c__Deltaproteobacteria; o__Myxococcales	OTU_3906	k__Bacteria; p__Actinobacteria; c__Coriobacteriia; o__Coriobacteriales; f__Eggerthellaceae; g__Enterorhabdus; s__	OTU_3166	k__Bacteria; p__Armatimonadetes; c__Fimbriimonadia; o__Fimbriimonadales; f__Fimbriimonadaceae; g__; s__
OTU_17	k__Bacteria; p__Proteobacteria; c__Alphaproteobacteria; o__Rhodobacterales; f__Rhodobacteraceae	OTU_1035	k__Bacteria	OTU_5355	k__Bacteria	OTU_2146	k__Bacteria; p__Proteobacteria; c__Alphaproteobacteria; o__unidentified_Alphaproteobacteria; f__unidentified_Alphaproteobacteria; g__Dongia; s__Dongia_sp_GR1-03	OTU_2283	k__Bacteria; p__Proteobacteria; c__Alphaproteobacteria; o__Rickettsiales	OTU_517	k__Bacteria; p__Proteobacteria; c__Alphaproteobacteria; o__Rickettsiales; f__unidentified_Rickettsiales; g__unidentified_Rickettsiales; s__	OTU_1789	k__Bacteria	OTU_4511	k__Bacteria; p__Bacteroidetes; c__Bacteroidia; o__Bacteroidales; f__Rikenellaceae; g__; s__	OTU_4303	k__Bacteria; p__Bacteroidetes; c__Bacteroidia; o__Chitinophagales; f__Chitinophagaceae; g__Sediminibacterium; s__	OTU_3204	k__Bacteria; p__Bacteroidetes; c__Bacteroidia; o__Chitinophagales; f__Chitinophagaceae; g__; s__
OTU_18	k__Bacteria; p__Proteobacteria; c__Gammaproteobacteria; o__Enterobacteriales; f__Enterobacteriaceae; g__unidentified_Enterobacteriaceae; s__Escherichia_coli	OTU_1067	k__Bacteria	OTU_5426	k__Bacteria	OTU_2202	k__Bacteria	OTU_2635	k__Bacteria	OTU_554	k__Bacteria; p__Candidatus_Woesebacteria; c__unidentified_Candidatus_Woesebacteria; o__unidentified_Candidatus_Woesebacteria; f__unidentified_Candidatus_Woesebacteria; g__unidentified_Candidatus_Woesebacteria; s__Candidatus_Woesebacteria_bacterium_GW2011_GWF1_31_35	OTU_1834	k__Bacteria; p__Tenericutes; c__Mollicutes; o__Entomoplasmatales; f__unidentified_Entomoplasmatales; g__Candidatus_Hepatoplasma; s__	OTU_4528	k__Bacteria	OTU_5194	k__Bacteria; p__Proteobacteria; c__Gammaproteobacteria; o__unidentified_Gammaproteobacteria; f__Burkholderiaceae; g__Ralstonia	OTU_3237	k__Bacteria; p__Latescibacteria
OTU_23	k__Bacteria; p__Proteobacteria; c__Gammaproteobacteria; o__Xanthomonadales; f__Xanthomonadaceae; g__Stenotrophomonas; s__[Pseudomonas]_geniculata	OTU_1363	k__Bacteria; p__Bacteroidetes; c__Bacteroidia	OTU_5452	k__Bacteria; p__Proteobacteria; c__Gammaproteobacteria; o__unidentified_Gammaproteobacteria; f__Coxiellaceae; g__Coxiella; s__	OTU_2260	k__Bacteria; p__Firmicutes; c__Clostridia; o__Clostridiales; f__Christensenellaceae	OTU_2905	k__Bacteria	OTU_555	k__Bacteria; p__Candidatus_Amesbacteria; c__unidentified_Candidatus_Amesbacteria; o__unidentified_Candidatus_Amesbacteria; f__unidentified_Candidatus_Amesbacteria; g__unidentified_Candidatus_Amesbacteria	OTU_1839	k__Bacteria	OTU_4549	k__Bacteria; p__Bacteroidetes; c__Bacteroidia; o__Cytophagales; f__Cytophagaceae; g__Sporocytophaga; s__	OTU_5381	k__Bacteria; p__Proteobacteria; c__Gammaproteobacteria; o__unidentified_Gammaproteobacteria	OTU_3278	k__Bacteria
OTU_24	k__Bacteria; p__Proteobacteria; c__Alphaproteobacteria; o__Rhizobiales; f__Beijerinckiaceae; g__Methylobacterium	OTU_1424	k__Bacteria; p__Proteobacteria; c__Gammaproteobacteria; o__unidentified_Gammaproteobacteria; f__Burkholderiaceae; g__Limnobacter; s__Limnobacter_sp_UCM-39	OTU_5496	k__Bacteria; p__Proteobacteria; c__Alphaproteobacteria; o__unidentified_Alphaproteobacteria; f__Acetobacteraceae	OTU_2297	k__Bacteria	OTU_3015	k__Bacteria	OTU_557	k__Bacteria	OTU_1855	k__Bacteria; p__Firmicutes; c__Clostridia; o__Clostridiales; f__unidentified_Clostridiales	OTU_4550	k__Bacteria	OTU_5428	k__Bacteria; p__Actinobacteria; c__Acidimicrobiia; o__; f__; g__; s__	OTU_3377	k__Bacteria; p__Planctomycetes; c__Planctomycetacia; o__unidentified_Planctomycetacia
OTU_26	k__Bacteria; p__Firmicutes; c__Bacilli; o__Lactobacillales; f__Enterococcaceae; g__Enterococcus	OTU_1526	k__Bacteria; p__Bacteroidetes; c__Bacteroidia; o__Chitinophagales; f__; g__; s__	OTU_5506	k__Bacteria; p__Actinobacteria; c__unidentified_Actinobacteria; o__Streptosporangiales; f__Streptosporangiaceae	OTU_2596	k__Bacteria; p__Bacteroidetes; c__Bacteroidia; o__Bacteroidales; f__Rikenellaceae; g__unidentified_Rikenellaceae; s__bacterium_enrichment_culture_clone_EtOH-23	OTU_3031	k__Bacteria	OTU_574	k__Bacteria; p__Proteobacteria; c__Gammaproteobacteria; o__Methylococcales; f__; g__; s__	OTU_1860	k__Bacteria; p__Proteobacteria; c__Alphaproteobacteria	OTU_4667	k__Bacteria; p__Bacteroidetes; c__Bacteroidia; o__Sphingobacteriales; f__; g__; s__	OTU_5465	k__Bacteria; p__Proteobacteria; c__Alphaproteobacteria	OTU_3412	k__Bacteria; p__Bacteroidetes; c__Bacteroidia; o__Chitinophagales; f__Chitinophagaceae; g__Segetibacter; s__
OTU_27	k__Bacteria; p__Proteobacteria; c__Gammaproteobacteria; o__unidentified_Gammaproteobacteria; f__Rhodocyclaceae; g__Denitratisoma; s__	OTU_1570	Unknown	OTU_5511	Unknown	OTU_2667	k__Archaea; p__; c__; o__; f__; g__; s__	OTU_3057	k__Bacteria	OTU_581	k__Bacteria; p__Proteobacteria; c__Deltaproteobacteria; o__Oligoflexales; f__Oligoflexaceae; g__Oligoflexus	OTU_2007	k__Bacteria; p__Proteobacteria; c__Alphaproteobacteria; o__Rickettsiales; f__Rickettsiaceae; g__; s__	OTU_4679	k__Bacteria; p__Acidobacteria; c__Acidobacteriia; o__Acidobacteriales; f__; g__; s__	OTU_5498	k__Bacteria; p__Chloroflexi; c__Chloroflexia; o__Chloroflexales; f__Roseiflexaceae; g__; s__	OTU_3603	k__Bacteria; p__unidentified_Bacteria; c__unidentified_Bacteria; o__unidentified_Bacteria; f__unidentified_Bacteria; g__unidentified_Bacteria; s__soil_bacterium_WWH121
OTU_28	k__Bacteria; p__Cyanobacteria; c__unidentified_Cyanobacteria; o__unidentified_Cyanobacteria; f__unidentified_Cyanobacteria; g__unidentified_Cyanobacteria; s__Cercis_gigantea	OTU_1632	k__Bacteria; p__Bacteroidetes; c__Bacteroidia; o__Chitinophagales; f__; g__; s__	OTU_5513	k__Bacteria; p__Planctomycetes; c__; o__; f__; g__; s__	OTU_2681	k__Bacteria; p__Firmicutes; c__Clostridia; o__; f__; g__; s__	OTU_3190	k__Bacteria	OTU_584	k__Bacteria	OTU_2228	k__Bacteria; p__Actinobacteria; c__unidentified_Actinobacteria; o__Frankiales; f__Sporichthyaceae; g__; s__	OTU_4875	k__Bacteria; p__Latescibacteria; c__; o__; f__; g__; s__	OTU_5674	k__Bacteria	OTU_3624	k__Bacteria; p__Planctomycetes; c__Phycisphaerae; o__Tepidisphaerales; f__; g__; s__
OTU_29	k__Bacteria; p__Bacteroidetes; c__Bacteroidia; o__Bacteroidales; f__Rikenellaceae; g__Alistipes; s__Alistipes_finegoldii	OTU_1714	k__Bacteria; p__Bacteroidetes; c__Bacteroidia; o__Sphingobacteriales; f__; g__; s__	OTU_5546	k__Bacteria; p__Firmicutes; c__Clostridia; o__Clostridiales; f__Peptococcaceae; g__Peptococcus; s__	OTU_2683	k__Bacteria; p__Bacteroidetes; c__Bacteroidia; o__Bacteroidales; f__Rikenellaceae	OTU_3248	k__Bacteria; p__unidentified_Bacteria; c__unidentified_Bacteria; o__unidentified_Bacteria; f__unidentified_Bacteria; g__unidentified_Bacteria	OTU_606	k__Bacteria; p__Proteobacteria; c__Deltaproteobacteria; o__Myxococcales	OTU_2287	k__Bacteria; p__Actinobacteria; c__Acidimicrobiia; o__; f__; g__; s__	OTU_4931	k__Bacteria	OTU_5842	k__Bacteria	OTU_3639	k__Bacteria; p__Deinococcus-Thermus; c__Deinococci; o__Deinococcales; f__Trueperaceae; g__Truepera; s__
OTU_31	k__Bacteria; p__Proteobacteria; c__Gammaproteobacteria; o__unidentified_Gammaproteobacteria; f__Burkholderiaceae	OTU_1795	k__Bacteria	OTU_5569	k__Bacteria; p__Firmicutes; c__Clostridia; o__Clostridiales; f__Ruminococcaceae	OTU_2687	k__Bacteria	OTU_3256	k__Bacteria; p__Firmicutes; c__Clostridia; o__Clostridiales; f__unidentified_Clostridiales; g__unidentified_Clostridiales; s__Clostridiales_bacterium_canine_oral_taxon_260	OTU_609	k__Bacteria; p__Firmicutes; c__Clostridia; o__Clostridiales; f__Lachnospiraceae; g__unidentified_Lachnospiraceae; s__Clostridiaceae_bacterium_SH032	OTU_2288	k__Bacteria; p__Tenericutes; c__Mollicutes; o__Mycoplasmatales; f__Mycoplasmataceae; g__Mycoplasma	OTU_4970	k__Bacteria; p__Proteobacteria; c__Gammaproteobacteria; o__unidentified_Gammaproteobacteria	OTU_5860	k__Bacteria; p__Cloacimonetes; c__unidentified_Cloacimonetes; o__unidentified_Cloacimonetes; f__unidentified_Cloacimonetes; g__Candidatus_Cloacimonas; s__	OTU_3677	k__Bacteria; p__Planctomycetes; c__Phycisphaerae; o__Tepidisphaerales; f__; g__; s__
OTU_34	k__Bacteria; p__Deinococcus-Thermus; c__Deinococci; o__Deinococcales; f__Deinococcaceae; g__Deinococcus	OTU_1814	k__Bacteria; p__Bacteroidetes; c__Bacteroidia; o__Bacteroidales; f__unidentified_Bacteroidales; g__unidentified_Bacteroidales; s__Bacteroidetes_bacterium_GWF2_40_13	OTU_5683	k__Bacteria; p__Chloroflexi; c__; o__; f__; g__; s__	OTU_2815	k__Bacteria; p__Proteobacteria; c__Gammaproteobacteria; o__unidentified_Gammaproteobacteria	OTU_3361	k__Bacteria; p__unidentified_Bacteria; c__unidentified_Bacteria; o__unidentified_Bacteria; f__unidentified_Bacteria; g__unidentified_Bacteria; s__bacterium_PM5-3	OTU_610	k__Bacteria	OTU_2398	k__Bacteria; p__Firmicutes; c__Clostridia; o__Clostridiales; f__unidentified_Clostridiales; g__unidentified_Clostridiales; s__Clostridium_sp_ND2	OTU_5048	k__Bacteria; p__Firmicutes; c__Clostridia; o__Clostridiales; f__Ruminococcaceae	OTU_6133	k__Bacteria; p__Actinobacteria; c__Acidimicrobiia; o__; f__; g__; s__	OTU_3809	k__Bacteria; p__Chloroflexi; c__Anaerolineae; o__Ardenticatenales; f__; g__; s__
OTU_36	k__Bacteria; p__Proteobacteria; c__Gammaproteobacteria; o__Pseudomonadales; f__Pseudomonadaceae; g__Pseudomonas	OTU_1892	Unknown	OTU_5843	k__Bacteria; p__Chloroflexi; c__Ktedonobacteria; o__Ktedonobacterales; f__Ktedonobacteraceae; g__; s__	OTU_2867	k__Bacteria; p__Proteobacteria; c__Alphaproteobacteria; o__unidentified_Alphaproteobacteria; f__unidentified_Alphaproteobacteria; g__Dongia	OTU_3512	k__Bacteria	OTU_611	k__Bacteria	OTU_2693	k__Bacteria; p__Firmicutes; c__Bacilli; o__Bacillales; f__Alicyclobacillaceae; g__Alicyclobacillus	OTU_5129	k__Bacteria; p__Bacteroidetes; c__Bacteroidia; o__Sphingobacteriales; f__Sphingobacteriaceae; g__Sphingobacterium; s__Sphingobacterium_sp_23D10-4-9	OTU_6167	k__Bacteria	OTU_3876	k__Bacteria; p__Proteobacteria; c__Deltaproteobacteria
OTU_37	k__Bacteria; p__Proteobacteria; c__Alphaproteobacteria; o__Rickettsiales; f__unidentified_Rickettsiales; g__unidentified_Rickettsiales; s__	OTU_1930	k__Bacteria	OTU_5854	k__Bacteria; p__Proteobacteria; c__Gammaproteobacteria	OTU_2871	k__Bacteria; p__Kiritimatiellaeota; c__Kiritimatiellae; o__unidentified_Kiritimatiellae; f__unidentified_Kiritimatiellae; g__unidentified_Kiritimatiellae	OTU_3630	k__Bacteria	OTU_612	k__Bacteria; p__Firmicutes; c__Clostridia; o__Clostridiales; f__Ruminococcaceae	OTU_2735	k__Bacteria	OTU_5281	k__Bacteria	OTU_6188	k__Bacteria; p__Actinobacteria; c__unidentified_Actinobacteria; o__Streptosporangiales; f__Streptosporangiaceae; g__Sphaerisporangium; s__	OTU_3890	k__Bacteria; p__Planctomycetes; c__Phycisphaerae; o__Tepidisphaerales; f__; g__; s__
OTU_38	k__Bacteria; p__Proteobacteria; c__Alphaproteobacteria; o__Caulobacterales; f__Caulobacteraceae; g__Brevundimonas	OTU_1981	k__Bacteria	OTU_5927	k__Bacteria; p__Verrucomicrobia; c__Verrucomicrobiae; o__Chthoniobacterales; f__Chthoniobacteraceae; g__Candidatus_Udaeobacter	OTU_2900	k__Bacteria; p__Latescibacteria; c__; o__; f__; g__; s__	OTU_3817	k__Bacteria	OTU_619	k__Bacteria	OTU_2935	k__Bacteria; p__Proteobacteria; c__Alphaproteobacteria	OTU_5522	k__Bacteria	OTU_6424	k__Bacteria	OTU_4030	k__Bacteria; p__Actinobacteria
OTU_39	k__Bacteria; p__Verrucomicrobia; c__Verrucomicrobiae; o__Verrucomicrobiales; f__Akkermansiaceae; g__Akkermansia; s__Akkermansia_muciniphila	OTU_2060	k__Bacteria; p__Bacteroidetes; c__Bacteroidia; o__Chitinophagales; f__Saprospiraceae; g__; s__	OTU_6011	k__Bacteria; p__Chloroflexi; c__Anaerolineae; o__; f__; g__; s__	OTU_2925	k__Bacteria; p__Proteobacteria; c__Alphaproteobacteria	OTU_3853	k__Bacteria	OTU_629	k__Bacteria; p__Firmicutes; c__Erysipelotrichia; o__Erysipelotrichales; f__Erysipelotrichaceae	OTU_2965	k__Bacteria; p__Cyanobacteria; c__unidentified_Cyanobacteria; o__unidentified_Cyanobacteria; f__unidentified_Cyanobacteria; g__unidentified_Cyanobacteria	OTU_5532	k__Bacteria; p__Proteobacteria; c__Deltaproteobacteria; o__Myxococcales; f__Phaselicystidaceae; g__Phaselicystis; s__	OTU_6455	k__Bacteria	OTU_4057	k__Bacteria; p__Acidobacteria; c__Acidobacteriia; o__Solibacterales; f__unidentified_Solibacterales
OTU_40	k__Bacteria; p__Proteobacteria; c__Gammaproteobacteria; o__Pseudomonadales; f__Pseudomonadaceae; g__Pseudomonas	OTU_2155	k__Bacteria	OTU_6138	k__Bacteria; p__Acidobacteria; c__unidentified_Acidobacteria; o__unidentified_Acidobacteria; f__unidentified_Acidobacteria; g__unidentified_Acidobacteria	OTU_2988	k__Bacteria; p__Chloroflexi; c__Anaerolineae; o__; f__; g__; s__	OTU_3969	k__Bacteria	OTU_646	k__Bacteria; p__Planctomycetes; c__Planctomycetacia; o__unidentified_Planctomycetacia; f__Gemmataceae; g__; s__	OTU_3000	k__Bacteria; p__Actinobacteria; c__Coriobacteriia; o__Coriobacteriales; f__Atopobiaceae	OTU_5579	k__Bacteria; p__Firmicutes; c__Clostridia; o__Clostridiales; f__Ruminococcaceae	OTU_6511	k__Bacteria; p__Chloroflexi; c__Anaerolineae; o__; f__; g__; s__	OTU_4173	k__Bacteria; p__Planctomycetes; c__Planctomycetacia; o__unidentified_Planctomycetacia; f__Gemmataceae; g__; s__
OTU_42	k__Bacteria; p__Proteobacteria; c__Alphaproteobacteria; o__Rhizobiales; f__Rhizobiaceae; g__unidentified_Rhizobiaceae; s__Agrobacterium_radiobacter	OTU_2180	k__Bacteria; p__Bacteroidetes; c__Rhodothermia; o__Balneolales; f__Balneolaceae	OTU_6173	k__Bacteria; p__Bacteroidetes; c__Bacteroidia; o__Chitinophagales; f__Saprospiraceae; g__; s__	OTU_2990	k__Bacteria; p__Bacteroidetes; c__Ignavibacteria; o__Ignavibacteriales	OTU_3987	k__Bacteria	OTU_657	k__Bacteria	OTU_3009	k__Bacteria	OTU_5663	k__Archaea	OTU_6551	k__Bacteria	OTU_4190	k__Bacteria; p__Acidobacteria; c__unidentified_Acidobacteria; o__unidentified_Acidobacteria; f__Pyrinomonadaceae; g__; s__
OTU_43	k__Bacteria; p__Firmicutes; c__Bacilli; o__Lactobacillales; f__Lactobacillaceae; g__Lactobacillus	OTU_2238	k__Bacteria; p__Bacteroidetes; c__Bacteroidia; o__Flavobacteriales; f__Crocinitomicaceae; g__Crocinitomix; s__	OTU_6200	k__Bacteria; p__Planctomycetes; c__Planctomycetacia; o__; f__; g__; s__	OTU_2992	k__Bacteria; p__Bacteroidetes; c__Bacteroidia; o__Chitinophagales; f__Saprospiraceae; g__; s__	OTU_4121	k__Bacteria; p__Tenericutes; c__Mollicutes	OTU_669	k__Bacteria; p__Bacteroidetes; c__Bacteroidia; o__Flavobacteriales	OTU_3119	k__Bacteria; p__Spirochaetes; c__Spirochaetia; o__Spirochaetales; f__Spirochaetaceae; g__unidentified_Spirochaetaceae; s__Spirochaeta_perfilievii	OTU_5741	k__Bacteria	OTU_6798	k__Bacteria	OTU_4201	k__Bacteria
OTU_45	k__Bacteria; p__Firmicutes; c__Erysipelotrichia; o__Erysipelotrichales; f__Erysipelotrichaceae; g__Turicibacter; s__	OTU_2247	k__Bacteria	OTU_6233	k__Bacteria; p__Chlamydiae; c__unidentified_Chlamydiae; o__Chlamydiales	OTU_3075	k__Bacteria; p__Bacteroidetes; c__Bacteroidia; o__Chitinophagales; f__Chitinophagaceae; g__Chitinophaga	OTU_4434	k__Bacteria	OTU_673	k__Bacteria; p__Candidatus_Lloydbacteria	OTU_3234	k__Bacteria; p__Firmicutes; c__Bacilli; o__Bacillales; f__Paenibacillaceae; g__Paenibacillus	OTU_5818	k__Bacteria; p__Firmicutes; c__Clostridia; o__Clostridiales; f__Ruminococcaceae; g__Candidatus_Soleaferrea; s__	OTU_6822	k__Bacteria; p__Proteobacteria; c__Gammaproteobacteria; o__unidentified_Gammaproteobacteria; f__unidentified_Gammaproteobacteria; g__unidentified_Gammaproteobacteria; s\_\_bacterium\_enrichment\_culture\_clone\_B61	OTU_4264	k__Bacteria; p__Actinobacteria; c__Thermoleophilia; o__Solirubrobacterales; f__Solirubrobacteraceae; g__Patulibacter; s__Patulibacter_minatonensis
OTU_47	k__Bacteria; p__Firmicutes; c__Bacilli; o__Bacillales; f__Staphylococcaceae; g__Staphylococcus; s__Staphylococcus_warneri	OTU_2282	k__Bacteria	OTU_6239	k__Bacteria; p__Tenericutes; c__Mollicutes; o__Acholeplasmatales; f__Acholeplasmataceae; g__Acholeplasma; s__	OTU_3130	k__Bacteria; p__Proteobacteria; c__Gammaproteobacteria	OTU_4986	k__Bacteria	OTU_712	k__Bacteria; p__Proteobacteria; c__Alphaproteobacteria; o__Rhizobiales; f__unidentified_Rhizobiales; g__Pseudovibrio; s__Pseudovibrio_ascidiaceicola	OTU_3321	k__Bacteria; p__Firmicutes; c__Clostridia; o__Clostridiales; f__Peptostreptococcaceae; g__Proteocatella; s__	OTU_5871	k__Bacteria	OTU_6856	k__Bacteria	OTU_4282	k__Bacteria; p__Actinobacteria; c__Thermoleophilia; o__Solirubrobacterales; f__Solirubrobacteraceae
OTU_48	k__Bacteria; p__Firmicutes; c__Bacilli; o__Lactobacillales; f__Lactobacillaceae; g__Lactobacillus; s__Lactobacillus_gasseri	OTU_2294	k__Bacteria; p__Proteobacteria; c__Alphaproteobacteria	OTU_6326	k__Bacteria; p__Proteobacteria; c__Deltaproteobacteria	OTU_3291	k__Bacteria	OTU_5093	k__Bacteria; p__Bacteroidetes; c__Bacteroidia; o__Chitinophagales; f__Saprospiraceae; g__; s__	OTU_728	k__Bacteria	OTU_3437	k__Bacteria; p__Verrucomicrobia; c__Verrucomicrobiae; o__; f__; g__; s__	OTU_5903	k__Bacteria; p__Bacteroidetes; c__Bacteroidia; o__Bacteroidales; f__Prevotellaceae	OTU_6993	k__Bacteria; p__Proteobacteria; c__Deltaproteobacteria; o__Myxococcales; f__Haliangiaceae; g__Haliangium; s__	OTU_4290	k__Bacteria; p__Proteobacteria; c__Alphaproteobacteria; o__unidentified_Alphaproteobacteria; f__Geminicoccaceae; g__Candidatus_Alysiosphaera
OTU_49	k__Bacteria; p__Proteobacteria; c__Alphaproteobacteria; o__Rhizobiales; f__Xanthobacteraceae; g__Bradyrhizobium; s__Bradyrhizobium_elkanii	OTU_2337	k__Bacteria; p__Acidobacteria; c__Acidobacteriia; o__Solibacterales; f__unidentified_Solibacterales; g__Bryobacter	OTU_6386	k__Bacteria; p__Proteobacteria	OTU_3310	k__Bacteria	OTU_5123	k__Bacteria	OTU_750	k__Bacteria; p__Candidatus_Kaiserbacteria; c__; o__; f__; g__; s__	OTU_3555	k__Bacteria; p__Proteobacteria	OTU_5960	k__Bacteria; p__Bacteroidetes; c__Bacteroidia; o__Sphingobacteriales	OTU_7019	k__Bacteria	OTU_4291	k__Bacteria; p__Planctomycetes; c__Planctomycetacia; o__unidentified_Planctomycetacia; f__Gemmataceae; g__Gemmata; s__
OTU_50	k__Bacteria; p__Proteobacteria; c__Alphaproteobacteria; o__Rhizobiales; f__Rhizobiaceae; g__Aquamicrobium; s__Aquamicrobium_defluvii	OTU_2338	k__Bacteria; p__Cyanobacteria; c__unidentified_Cyanobacteria; o__unidentified_Cyanobacteria; f__unidentified_Cyanobacteria; g__unidentified_Cyanobacteria; s__Cyanobacteria/Melainabacteria_group_bacterium_S15B-MN24_CBMW_12	OTU_6413	k__Bacteria; p__Chloroflexi; c__Anaerolineae; o__Anaerolineales; f__Anaerolineaceae	OTU_3360	k__Bacteria; p__Elusimicrobia; c__; o__; f__; g__; s__	OTU_5253	k__Bacteria	OTU_769	k__Bacteria; p__unidentified_Bacteria; c__unidentified_Bacteria; o__unidentified_Bacteria; f__unidentified_Bacteria; g__unidentified_Bacteria; s__bacterium_PM5-3	OTU_3617	k__Bacteria; p__Cyanobacteria; c__unidentified_Cyanobacteria; o__unidentified_Cyanobacteria; f__unidentified_Cyanobacteria; g__unidentified_Cyanobacteria; s__Cyanobacteria/Melainabacteria_group_bacterium_S15B-MN24_CBMW_12	OTU_6033	k__Bacteria; p__Proteobacteria; c__Alphaproteobacteria; o__Rickettsiales; f__unidentified_Rickettsiales; g__unidentified_Rickettsiales; s__	OTU_7050	Unknown	OTU_4313	k__Bacteria; p__Actinobacteria; c__Acidimicrobiia; o__; f__; g__; s__
OTU_51	k__Bacteria; p__Firmicutes; c__Bacilli; o__Bacillales; f__Paenibacillaceae; g__Brevibacillus; s__Brevibacillus_agri	OTU_2345	k__Bacteria	OTU_6429	k__Bacteria; p__Firmicutes; c__Erysipelotrichia; o__Erysipelotrichales; f__Erysipelotrichaceae; g__; s__	OTU_3424	k__Bacteria; p__Proteobacteria; c__Deltaproteobacteria; o__Myxococcales; f__Sandaracinaceae; g__; s__	OTU_5400	k__Bacteria; p__Chlamydiae; c__unidentified_Chlamydiae; o__Chlamydiales; f__Parachlamydiaceae; g__Candidatus_Protochlamydia	OTU_787	k__Bacteria; p__Proteobacteria; c__Alphaproteobacteria; o__Rhodospirillales; f__; g__; s__	OTU_3621	k__Bacteria; p__Actinobacteria; c__Thermoleophilia; o__Solirubrobacterales; f__; g__; s__	OTU_6067	k__Bacteria; p__Actinobacteria; c__Acidimicrobiia	OTU_7161	Unknown	OTU_4326	k__Bacteria; p__Planctomycetes; c__Planctomycetacia; o__Planctomycetales; f__; g__; s__
OTU_52	k__Bacteria; p__Proteobacteria; c__Gammaproteobacteria; o__unidentified_Gammaproteobacteria; f__Burkholderiaceae; g__Achromobacter	OTU_2385	k__Bacteria; p__Bacteroidetes; c__Bacteroidia; o__Chitinophagales; f__Chitinophagaceae; g__; s__	OTU_6448	k__Bacteria; p__Planctomycetes; c__Planctomycetacia; o__unidentified_Planctomycetacia; f__Gemmataceae; g__; s__	OTU_3438	k__Bacteria; p__Proteobacteria; c__Deltaproteobacteria	OTU_5525	k__Bacteria	OTU_808	k__Bacteria; p__Tenericutes; c__Mollicutes; o__Acholeplasmatales; f__Acholeplasmataceae; g__Acholeplasma	OTU_3632	k__Bacteria; p__Firmicutes; c__Clostridia; o__Clostridiales; f__Lachnospiraceae; g__Natranaerovirga	OTU_6129	k__Bacteria; p__Bacteroidetes; c__Bacteroidia; o__Sphingobacteriales; f__; g__; s__	OTU_7180	k__Bacteria	OTU_4370	k__Bacteria
OTU_54	k__Bacteria; p__Bacteroidetes; c__Bacteroidia; o__Bacteroidales; f__Bacteroidaceae; g__Bacteroides	OTU_2411	k__Bacteria; p__Proteobacteria; c__Gammaproteobacteria; o__Alteromonadales; f__Idiomarinaceae; g__Aliidiomarina	OTU_6504	k__Bacteria; p__Armatimonadetes; c__; o__; f__; g__; s__	OTU_3447	k__Bacteria; p__Chloroflexi; c__Chloroflexia; o__Chloroflexales; f__Roseiflexaceae; g__; s__	OTU_5711	k__Bacteria	OTU_838	k__Bacteria; p__Firmicutes; c__Clostridia; o__Clostridiales; f__Lachnospiraceae; g__Roseburia; s__	OTU_3726	k__Bacteria; p__unidentified_Bacteria; c__unidentified_Bacteria; o__unidentified_Bacteria; f__unidentified_Bacteria; g__unidentified_Bacteria	OTU_6153	k__Bacteria; p__Proteobacteria	OTU_7203	k__Bacteria; p__Proteobacteria; c__Gammaproteobacteria; o__Chromatiales; f__Chromatiaceae; g__Chromatium; s__	OTU_4381	k__Bacteria
OTU_58	k__Bacteria; p__Actinobacteria; c__unidentified_Actinobacteria; o__Corynebacteriales; f__Nocardiaceae; g__Gordonia	OTU_2510	k__Bacteria; p__Bacteroidetes; c__Bacteroidia; o__Sphingobacteriales; f__; g__; s__	OTU_6537	k__Bacteria; p__Bacteroidetes; c__Bacteroidia	OTU_3534	k__Bacteria	OTU_5766	k__Bacteria	OTU_850	k__Bacteria; p__Bacteroidetes; c__Bacteroidia; o__Chitinophagales; f__Saprospiraceae	OTU_3729	k__Bacteria; p__Chlamydiae; c__unidentified_Chlamydiae; o__Chlamydiales; f__Simkaniaceae; g__Candidatus_Fritschea	OTU_6434	k__Bacteria; p__Proteobacteria; c__Alphaproteobacteria	OTU_7225	k__Bacteria	OTU_4382	k__Bacteria; p__Gemmatimonadetes; c__unidentified_Gemmatimonadetes; o__Gemmatimonadales; f__Gemmatimonadaceae; g__Gemmatimonas; s__
OTU_65	k__Bacteria; p__Actinobacteria; c__unidentified_Actinobacteria; o__Propionibacteriales; f__Propionibacteriaceae; g__Cutibacterium; s__Cutibacterium_acnes	OTU_2531	k__Bacteria; p__Proteobacteria; c__Alphaproteobacteria; o__Rhizobiales; f__Xanthobacteraceae	OTU_6597	k__Bacteria	OTU_3550	k__Bacteria; p__Proteobacteria; c__Deltaproteobacteria; o__Myxococcales; f__Haliangiaceae; g__Haliangium; s__	OTU_5784	k__Bacteria	OTU_866	k__Bacteria; p__Proteobacteria; c__Alphaproteobacteria; o__Rickettsiales; f__unidentified_Rickettsiales; g__unidentified_Rickettsiales; s__	OTU_3789	k__Bacteria; p__Proteobacteria; c__Alphaproteobacteria; o__unidentified_Alphaproteobacteria; f__Acetobacteraceae; g__Craurococcus; s__	OTU_6615	k__Bacteria; p__Proteobacteria	OTU_7226	k__Bacteria; p__Firmicutes; c__Bacilli; o__Bacillales; f__Bacillaceae; g__Cerasibacillus; s__	OTU_4387	k__Bacteria; p__Planctomycetes; c__Phycisphaerae; o__Tepidisphaerales
OTU_68	k__Bacteria; p__Bacteroidetes; c__Bacteroidia; o__Bacteroidales; f__Bacteroidaceae; g__Bacteroides; s__Bacteroides_thetaiotaomicron	OTU_2572	k__Bacteria	OTU_6608	k__Bacteria; p__Actinobacteria; c__Acidimicrobiia	OTU_3567	k__Bacteria	OTU_5810	k__Bacteria; p__Cyanobacteria; c__unidentified_Cyanobacteria; o__unidentified_Cyanobacteria; f__unidentified_Cyanobacteria; g__unidentified_Cyanobacteria; s__Tetradesmus_obliquus	OTU_883	k__Bacteria	OTU_3804	k__Bacteria; p__Gemmatimonadetes; c__unidentified_Gemmatimonadetes; o__Gemmatimonadales; f__Gemmatimonadaceae; g__; s__	OTU_6632	k__Bacteria; p__Planctomycetes; c__Planctomycetacia; o__; f__; g__; s__	OTU_7238	Unknown	OTU_4391	k__Bacteria; p__Planctomycetes; c__Phycisphaerae; o__Tepidisphaerales; f__; g__; s__
OTU_71	k__Bacteria; p__Firmicutes; c__Bacilli; o__Lactobacillales; f__Lactobacillaceae; g__Lactobacillus; s__Lactobacillus_iners	OTU_2711	k__Bacteria; p__Firmicutes; c__Clostridia; o__Clostridiales; f__Lachnospiraceae; g__Lachnoanaerobaculum; s__Eubacterium_sp_oral_clone_JI012	OTU_6644	k__Bacteria; p__Actinobacteria; c__Thermoleophilia; o__; f__; g__; s__	OTU_3571	k__Bacteria	OTU_5850	k__Bacteria; p__Proteobacteria	OTU_896	k__Bacteria	OTU_3831	k__Bacteria	OTU_6633	k__Bacteria; p__Acidobacteria; c__Acidobacteriia; o__; f__; g__; s__	OTU_7256	k__Bacteria; p__Planctomycetes; c__Planctomycetacia; o__unidentified_Planctomycetacia; f__Gemmataceae; g__; s__	OTU_4422	k__Bacteria; p__Gemmatimonadetes; c__unidentified_Gemmatimonadetes; o__Gemmatimonadales; f__Gemmatimonadaceae; g__Gemmatirosa; s__
OTU_72	k__Bacteria; p__Bacteroidetes; c__Bacteroidia; o__Bacteroidales; f__Rikenellaceae; g__Alistipes; s__	OTU_2734	k__Bacteria; p__Proteobacteria; c__Gammaproteobacteria; o__Salinisphaerales; f__Solimonadaceae; g__Polycyclovorans; s__	OTU_6708	k__Bacteria	OTU_3579	k__Bacteria; p__Bacteroidetes; c__Bacteroidia; o__Bacteroidales	OTU_6360	k__Bacteria	OTU_900	k__Bacteria; p__Proteobacteria; c__Deltaproteobacteria; o__Myxococcales; f__Haliangiaceae; g__Haliangium	OTU_3864	k__Bacteria; p__Tenericutes; c__Mollicutes; o__Mycoplasmatales; f__Mycoplasmataceae; g__Mycoplasma; s__Mycoplasma_sp_PE	OTU_6671	k__Bacteria; p__Bacteroidetes; c__Bacteroidia; o__Bacteroidales; f__Prevotellaceae	OTU_7295	k__Bacteria	OTU_4439	k__Bacteria; p__Planctomycetes; c__Planctomycetacia; o__; f__; g__; s__
OTU_73	k__Bacteria; p__Firmicutes; c__Clostridia; o__Clostridiales; f__Lachnospiraceae; g__Blautia	OTU_2765	k__Bacteria; p__Proteobacteria; c__Gammaproteobacteria; o__Xanthomonadales; f__Xanthomonadaceae; g__Luteimonas	OTU_6764	k__Bacteria	OTU_3697	k__Bacteria; p__Bacteroidetes; c__Ignavibacteria; o__; f__; g__; s__	OTU_6419	k__Bacteria	OTU_925	k__Bacteria; p__Proteobacteria; c__Gammaproteobacteria; o__unidentified_Gammaproteobacteria; f__Neisseriaceae; g__Vitreoscilla; s__	OTU_3930	k__Bacteria	OTU_6766	k__Bacteria	OTU_7296	k__Bacteria	OTU_4441	k__Bacteria; p__unidentified_Bacteria; c__unidentified_Bacteria; o__unidentified_Bacteria; f__unidentified_Bacteria; g__Candidatus_Entotheonella; s__
OTU_74	k__Bacteria; p__Firmicutes; c__Clostridia; o__Clostridiales; f__Lachnospiraceae; g__Blautia; s__Lachnospiraceae_bacterium_609	OTU_2788	k__Bacteria; p__Bacteroidetes; c__Bacteroidia; o__Flavobacteriales; f__Flavobacteriaceae; g__Galbibacter	OTU_6808	k__Bacteria; p__Armatimonadetes; c__; o__; f__; g__; s__	OTU_3701	k__Bacteria; p__Firmicutes; c__Clostridia; o__Clostridiales; f__Lachnospiraceae	OTU_6454	Unknown	OTU_938	k__Bacteria; p__Bacteroidetes; c__Bacteroidia; o__Bacteroidales; f__Porphyromonadaceae; g__Porphyromonas; s__Bacteroidales_bacterium_KA00251	OTU_3942	k__Bacteria; p__Proteobacteria; c__Alphaproteobacteria; o__unidentified_Alphaproteobacteria; f__Acetobacteraceae	OTU_6771	k__Bacteria; p__Proteobacteria; c__Alphaproteobacteria; o__Rickettsiales; f__Rickettsiaceae	OTU_7298	k__Bacteria; p__Firmicutes; c__Clostridia; o__Clostridiales; f__Ruminococcaceae; g__Butyricicoccus; s__	OTU_4471	k__Bacteria; p__Chloroflexi; c__Anaerolineae; o__Ardenticatenales; f__; g__; s__
OTU_76	k__Bacteria; p__Firmicutes; c__Bacilli; o__Lactobacillales; f__Streptococcaceae; g__Lactococcus; s__Lactococcus_lactis	OTU_2796	k__Bacteria; p__Bacteroidetes; c__Bacteroidia; o__Flavobacteriales; f__Crocinitomicaceae; g__Fluviicola; s__	OTU_6859	k__Bacteria	OTU_3727	k__Bacteria; p__Proteobacteria; c__Alphaproteobacteria	OTU_6515	k__Bacteria	OTU_952	k__Bacteria	OTU_3975	k__Bacteria; p__Chloroflexi; c__Ktedonobacteria; o__; f__; g__; s__	OTU_6879	Unknown	OTU_7362	k__Bacteria	OTU_4494	k__Bacteria; p__Acidobacteria; c__unidentified_Acidobacteria; o__unidentified_Acidobacteria; f__Pyrinomonadaceae
OTU_78	k__Bacteria; p__Proteobacteria; c__Deltaproteobacteria; o__Desulfovibrionales; f__Desulfovibrionaceae; g__Desulfovibrio	OTU_2995	k__Bacteria; p__Bacteroidetes; c__Bacteroidia; o__Chitinophagales; f__Saprospiraceae	OTU_6889	k__Bacteria; p__Proteobacteria; c__Deltaproteobacteria; o__; f__; g__; s__	OTU_3728	k__Bacteria; p__Actinobacteria	OTU_6564	k__Bacteria; p__Tenericutes; c__Mollicutes; o__; f__; g__; s__	OTU_964	k__Bacteria	OTU_4006	k__Bacteria; p__Firmicutes; c__Clostridia; o__Clostridiales	OTU_6903	k__Bacteria	OTU_7364	k__Bacteria; p__Bacteroidetes; c__Ignavibacteria; o__; f__; g__; s__	OTU_4505	k__Bacteria; p__Planctomycetes; c__Planctomycetacia; o__unidentified_Planctomycetacia; f__Gemmataceae; g__; s__
OTU_79	k__Bacteria; p__Firmicutes; c__Clostridia; o__Clostridiales; f__Peptostreptococcaceae; g__Romboutsia; s__	OTU_3036	k__Bacteria; p__Bacteroidetes; c__Bacteroidia; o__Bacteroidales; f__; g__; s__	OTU_6909	k__Bacteria; p__Verrucomicrobia; c__Verrucomicrobiae; o__Chthoniobacterales; f__Chthoniobacteraceae	OTU_3752	k__Bacteria; p__Proteobacteria; c__Deltaproteobacteria; o__Syntrophobacterales; f__Syntrophaceae; g__Desulfomonile; s__	OTU_6790	k__Bacteria	OTU_975	k__Bacteria; p__Firmicutes	OTU_4009	k__Bacteria	OTU_6918	k__Bacteria; p__Firmicutes; c__Clostridia; o__Clostridiales; f__Christensenellaceae; g__; s__	OTU_7399	k__Bacteria; p__Latescibacteria; c__; o__; f__; g__; s__	OTU_4538	k__Bacteria; p__Proteobacteria; c__Alphaproteobacteria; o__unidentified_Alphaproteobacteria; f__Geminicoccaceae; g__; s__
OTU_81	k__Bacteria; p__Bacteroidetes; c__Bacteroidia; o__Bacteroidales; f__Muribaculaceae; g__; s__	OTU_3083	k__Bacteria	OTU_6951	k__Bacteria; p__Proteobacteria; c__Alphaproteobacteria	OTU_3773	k__Bacteria; p__Firmicutes; c__Clostridia; o__Clostridiales; f__Lachnospiraceae	OTU_6802	k__Bacteria; p__Planctomycetes; c__; o__; f__; g__; s__	OTU_994	k__Bacteria; p__Firmicutes; c__Clostridia; o__Clostridiales; f__Ruminococcaceae	OTU_4063	k__Bacteria; p__Proteobacteria; c__Alphaproteobacteria; o__Rhodospirillales; f__unidentified_Rhodospirillales; g__Magnetospirillum	OTU_6969	k__Bacteria	OTU_7453	k__Bacteria; p__Proteobacteria; c__Deltaproteobacteria; o__Myxococcales; f__Vulgatibacteraceae; g__Vulgatibacter; s__	OTU_4543	k__Bacteria; p__Chloroflexi; c__Chloroflexia; o__Kallotenuales; f__; g__; s__
OTU_84	k__Bacteria; p__Proteobacteria; c__Alphaproteobacteria; o__Rhizobiales; f__Beijerinckiaceae; g__Bosea; s__	OTU_3102	k__Bacteria	OTU_7016	k__Bacteria; p__Proteobacteria; c__Deltaproteobacteria; o__Oligoflexales	OTU_3807	k__Bacteria; p__Actinobacteria; c__unidentified_Actinobacteria; o__Propionibacteriales; f__Nocardioidaceae; g__Nocardioides	OTU_6923	k__Bacteria; p__Tenericutes; c__Mollicutes; o__; f__; g__; s__	OTU_1005	k__Bacteria	OTU_4150	k__Bacteria; p__Verrucomicrobia; c__Verrucomicrobiae; o__; f__; g__; s__	OTU_7006	k__Bacteria; p__Proteobacteria	OTU_7479	k__Bacteria; p__unidentified_Bacteria; c__unidentified_Bacteria; o__unidentified_Bacteria; f__unidentified_Bacteria; g__unidentified_Bacteria	OTU_4571	k__Bacteria
OTU_85	k__Bacteria; p__Actinobacteria; c__unidentified_Actinobacteria; o__Micrococcales; f__Microbacteriaceae; g__Microbacterium	OTU_3177	k__Bacteria	OTU_7055	k__Bacteria; p__Caldiserica; c__Caldisericia; o__Caldisericales; f__; g__; s__	OTU_3844	k__Bacteria	OTU_6924	k__Bacteria	OTU_1006	k__Bacteria; p__Proteobacteria; c__Deltaproteobacteria; o__Desulfobacterales; f__Desulfobulbaceae	OTU_4186	k__Bacteria; p__Proteobacteria; c__Deltaproteobacteria; o__Desulfobacterales; f__Desulfobulbaceae; g__Desulfotalea	OTU_7059	k__Bacteria; p__Planctomycetes; c__Phycisphaerae; o__Tepidisphaerales; f__; g__; s__	OTU_7480	k__Bacteria	OTU_4600	k__Bacteria; p__Planctomycetes; c__Planctomycetacia; o__Planctomycetales; f__unidentified_Planctomycetales; g__unidentified_Planctomycetales; s__Planctomyces_sp_SCGC_AG-212-M04
OTU_86	k__Bacteria; p__Firmicutes; c__Clostridia; o__Clostridiales; f__Ruminococcaceae	OTU_3182	Unknown	OTU_7062	k__Bacteria; p__Planctomycetes; c__Planctomycetacia; o__unidentified_Planctomycetacia; f__Gemmataceae; g__; s__	OTU_3916	k__Bacteria; p__Actinobacteria; c__unidentified_Actinobacteria; o__Actinomycetales; f__Actinomycetaceae; g__; s__	OTU_6927	k__Bacteria	OTU_1027	k__Archaea; p__unidentified_Archaea; c__unidentified_Archaea; o__unidentified_Archaea; f__unidentified_Archaea; g__unidentified_Archaea; s__Candidatus_Staskawiczbacteria_bacterium_RIFOXYA2_FULL_32_7	OTU_4252	k__Bacteria; p__Firmicutes; c__Bacilli; o__Bacillales; f__Alicyclobacillaceae; g__Tumebacillus	OTU_7080	k__Bacteria; p__Bacteroidetes; c__Bacteroidia	OTU_7550	k__Bacteria; p__Planctomycetes; c__; o__; f__; g__; s__	OTU_4625	k__Bacteria; p__Chloroflexi; c__Chloroflexia; o__Thermomicrobiales; f__Thermomicrobiaceae; g__Nitrolancea; s__
OTU_88	k__Bacteria; p__Bacteroidetes; c__Bacteroidia; o__Bacteroidales; f__Muribaculaceae; g__; s__	OTU_3347	k__Bacteria; p__Proteobacteria; c__Alphaproteobacteria; o__Rickettsiales; f__unidentified_Rickettsiales; g__unidentified_Rickettsiales; s__	OTU_7068	k__Bacteria; p__Chloroflexi; c__Chloroflexia; o__Chloroflexales; f__Roseiflexaceae; g__; s__	OTU_3917	k__Bacteria; p__Proteobacteria; c__Gammaproteobacteria; o__unidentified_Gammaproteobacteria; f__Chromobacteriaceae; g__Crenobacter; s__	OTU_6968	k__Bacteria	OTU_1032	k__Bacteria; p__Proteobacteria; c__Alphaproteobacteria; o__Rickettsiales; f__unidentified_Rickettsiales; g__unidentified_Rickettsiales; s__	OTU_4296	k__Bacteria; p__Cyanobacteria; c__unidentified_Cyanobacteria; o__unidentified_Cyanobacteria; f__unidentified_Cyanobacteria; g__unidentified_Cyanobacteria; s__Ulva_sp_UNA00071828	OTU_7090	k__Bacteria; p__Bacteroidetes; c__Bacteroidia; o__Flavobacteriales; f__Flavobacteriaceae; g__Flavobacterium	OTU_7597	k__Bacteria; p__Proteobacteria; c__Gammaproteobacteria; o__unidentified_Gammaproteobacteria; f__unidentified_Gammaproteobacteria; g__Iodobacter; s__	OTU_4645	k__Bacteria; p__Planctomycetes; c__Phycisphaerae; o__Tepidisphaerales; f__; g__; s__
OTU_89	k__Bacteria; p__Proteobacteria; c__Gammaproteobacteria; o__Xanthomonadales; f__Xanthomonadaceae; g__Thermomonas; s__	OTU_3425	k__Bacteria; p__Actinobacteria; c__Acidimicrobiia; o__Actinomarinales; f__; g__; s__	OTU_7089	k__Bacteria; p__Proteobacteria; c__Alphaproteobacteria	OTU_3919	k__Bacteria; p__Planctomycetes; c__Planctomycetacia; o__unidentified_Planctomycetacia; f__Gemmataceae; g__Zavarzinella; s__	OTU_7020	k__Bacteria; p__Proteobacteria; c__Deltaproteobacteria; o__Bdellovibrionales; f__Bdellovibrionaceae; g__Bdellovibrio; s__	OTU_1044	k__Bacteria	OTU_4431	k__Bacteria; p__Firmicutes; c__Bacilli; o__Bacillales; f__Alicyclobacillaceae; g__Effusibacillus; s__	OTU_7126	k__Bacteria; p__Firmicutes; c__Clostridia; o__Clostridiales	OTU_7634	k__Bacteria	OTU_4729	k__Bacteria
OTU_91	k__Bacteria; p__Firmicutes; c__Bacilli; o__Bacillales; f__Paenibacillaceae; g__Cohnella	OTU_3458	k__Bacteria	OTU_7163	k__Bacteria	OTU_3950	k__Bacteria; p__Actinobacteria; c__unidentified_Actinobacteria	OTU_7150	k__Bacteria; p__Proteobacteria; c__Gammaproteobacteria; o__unidentified_Gammaproteobacteria; f__unidentified_Gammaproteobacteria; g__Aquicella; s__	OTU_1061	k__Bacteria; p__Proteobacteria; c__Deltaproteobacteria; o__Syntrophobacterales; f__Syntrophaceae; g__Desulfobacca; s__	OTU_4474	k__Bacteria; p__Chlamydiae; c__unidentified_Chlamydiae; o__Chlamydiales; f__Simkaniaceae	OTU_7140	k__Bacteria; p__Bacteroidetes; c__Bacteroidia; o__Cytophagales; f__Microscillaceae	OTU_7669	k__Bacteria; p__Proteobacteria; c__Alphaproteobacteria; o__Rickettsiales	OTU_4764	k__Bacteria; p__Actinobacteria; c__Nitriliruptoria; o__Euzebyales; f__Euzebyaceae; g__; s__
OTU_94	k__Bacteria; p__Proteobacteria; c__Gammaproteobacteria; o__unidentified_Gammaproteobacteria; f__Burkholderiaceae; g__Aquabacterium; s__	OTU_3459	k__Bacteria	OTU_7221	k__Bacteria	OTU_3959	Unknown	OTU_7190	k__Bacteria; p__Tenericutes; c__Mollicutes; o__; f__; g__; s__	OTU_1074	k__Bacteria; p__Candidatus_Shapirobacteria; c__; o__; f__; g__; s__	OTU_4659	k__Bacteria; p__Acidobacteria; c__Acidobacteriia; o__Acidobacteriales; f__unidentified_Acidobacteriales	OTU_7200	k__Bacteria	OTU_7695	k__Bacteria; p__Firmicutes; c__Clostridia; o__Clostridiales; f__Lachnospiraceae	OTU_4766	k__Bacteria
OTU_95	k__Bacteria; p__Proteobacteria; c__Alphaproteobacteria; o__Caulobacterales; f__Caulobacteraceae; g__Brevundimonas; s__Brevundimonas_vesicularis	OTU_3516	k__Bacteria; p__Planctomycetes; c__Phycisphaerae; o__Phycisphaerales; f__Phycisphaeraceae; g__; s__	OTU_7336	k__Bacteria; p__Chloroflexi; c__Anaerolineae; o__Anaerolineales; f__Anaerolineaceae	OTU_3989	k__Bacteria	OTU_7222	k__Bacteria; p__Actinobacteria; c__unidentified_Actinobacteria; o__Micrococcales; f__Micrococcaceae; g__Nesterenkonia; s__Nesterenkonia_sp_MY13	OTU_1076	k__Bacteria	OTU_4689	k__Bacteria; p__Proteobacteria; c__Alphaproteobacteria; o__Rhodospirillales; f__; g__; s__	OTU_7289	k__Bacteria; p__unidentified_Bacteria; c__unidentified_Bacteria; o__unidentified_Bacteria; f__unidentified_Bacteria; g__unidentified_Bacteria; s__TM7_phylum_sp_oral_clone_FR058	OTU_7698	k__Bacteria	OTU_4789	k__Bacteria; p__Bacteroidetes; c__Bacteroidia; o__Chitinophagales; f__Chitinophagaceae; g__Flavisolibacter; s__Flavisolibacter_sp_BS3-3-4
OTU_98	k__Bacteria; p__Proteobacteria; c__Alphaproteobacteria; o__Rhizobiales; f__Beijerinckiaceae; g__Microvirga; s__Microvirga_vignae	OTU_3589	k__Bacteria	OTU_7351	k__Bacteria; p__Planctomycetes; c__Phycisphaerae; o__Phycisphaerales; f__Phycisphaeraceae; g__; s__	OTU_4043	k__Bacteria; p__Chloroflexi; c__Anaerolineae	OTU_7278	k__Bacteria; p__Proteobacteria; c__Deltaproteobacteria; o__Oligoflexales; f__; g__; s__	OTU_1081	k__Archaea; p__; c__; o__; f__; g__; s__	OTU_4713	k__Bacteria; p__Proteobacteria; c__Alphaproteobacteria; o__unidentified_Alphaproteobacteria; f__Acetobacteraceae; g__Rubritepida; s__	OTU_7332	k__Bacteria; p__Proteobacteria; c__Gammaproteobacteria; o__unidentified_Gammaproteobacteria; f__unidentified_Gammaproteobacteria; g__Chitinimonas; s__	OTU_7732	k__Bacteria	OTU_4804	k__Bacteria; p__Chloroflexi; c__Chloroflexia; o__Kallotenuales; f__; g__; s__
OTU_101	k__Bacteria; p__Firmicutes; c__Bacilli; o__Bacillales; f__Sporolactobacillaceae; g__; s__	OTU_3597	k__Bacteria	OTU_7423	k__Bacteria	OTU_4049	k__Bacteria; p__Chloroflexi; c__Ktedonobacteria; o__Ktedonobacterales	OTU_7326	k__Bacteria	OTU_1082	k__Bacteria; p__Tenericutes; c__Mollicutes	OTU_4730	k__Bacteria	OTU_7334	k__Bacteria; p__Bacteroidetes; c__Ignavibacteria; o__; f__; g__; s__	OTU_7735	k__Bacteria	OTU_4872	k__Bacteria
OTU_105	k__Bacteria; p__Bacteroidetes; c__Bacteroidia; o__Bacteroidales; f__Muribaculaceae; g__; s__	OTU_3598	k__Bacteria; p__Bacteroidetes; c__Bacteroidia; o__Bacteroidales; f__Porphyromonadaceae; g__Porphyromonas; s__Porphyromonas_pogonae	OTU_7456	k__Bacteria; p__Planctomycetes; c__; o__; f__; g__; s__	OTU_4066	k__Bacteria; p__Armatimonadetes; c__Fimbriimonadia; o__Fimbriimonadales; f__Fimbriimonadaceae; g__; s__	OTU_7385	k__Bacteria	OTU_1083	k__Bacteria; p__unidentified_Bacteria; c__unidentified_Bacteria; o__unidentified_Bacteria; f__unidentified_Bacteria; g__unidentified_Bacteria	OTU_4852	k__Bacteria; p__Firmicutes; c__Clostridia; o__Clostridiales; f__Peptococcaceae; g__Desulfurispora; s__	OTU_7408	k__Bacteria; p__Bacteroidetes; c__Bacteroidia; o__Cytophagales; f__Microscillaceae; g__Ohtaekwangia; s__	OTU_7777	k__Bacteria; p__Proteobacteria; c__Gammaproteobacteria	OTU_4898	Unknown
OTU_109	k__Bacteria; p__Proteobacteria; c__Gammaproteobacteria; o__Xanthomonadales; f__Xanthomonadaceae; g__Pseudoxanthomonas	OTU_3691	k__Bacteria; p__Planctomycetes; c__Planctomycetacia; o__unidentified_Planctomycetacia; f__unidentified_Planctomycetacia; g__Blastopirellula	OTU_7506	k__Bacteria; p__Chloroflexi; c__Anaerolineae	OTU_4069	k__Bacteria	OTU_7386	k__Bacteria	OTU_1103	k__Bacteria; p__Proteobacteria; c__Deltaproteobacteria; o__Myxococcales; f__Phaselicystidaceae; g__Phaselicystis; s__	OTU_4930	k__Bacteria; p__Proteobacteria; c__Gammaproteobacteria; o__unidentified_Gammaproteobacteria; f__unidentified_Gammaproteobacteria; g__unidentified_Gammaproteobacteria; s__beta_proteobacterium_WY25	OTU_7433	k__Bacteria; p__Proteobacteria	OTU_7781	Unknown	OTU_4922	k__Bacteria; p__Planctomycetes; c__Planctomycetacia; o__unidentified_Planctomycetacia; f__unidentified_Planctomycetacia; g__unidentified_Planctomycetacia; s__Planctomycetaceae_bacterium_LX124
OTU_110	k__Bacteria; p__Bacteroidetes; c__Bacteroidia; o__Bacteroidales; f__Bacteroidaceae; g__Bacteroides	OTU_3777	k__Bacteria; p__Bacteroidetes; c__Bacteroidia; o__Chitinophagales; f__Chitinophagaceae; g__; s__	OTU_7568	k__Bacteria; p__Chloroflexi; c__Chloroflexia; o__Chloroflexales; f__Roseiflexaceae; g__; s__	OTU_4151	k__Bacteria	OTU_7397	k__Bacteria	OTU_1105	k__Bacteria; p__Firmicutes; c__Clostridia; o__Clostridiales; f__Ruminococcaceae	OTU_4980	k__Bacteria	OTU_7447	k__Bacteria	OTU_7787	k__Bacteria; p__Firmicutes; c__Clostridia; o__Clostridiales; f__Lachnospiraceae	OTU_4924	k__Bacteria; p__Chloroflexi; c__Chloroflexia; o__Thermomicrobiales; f__; g__; s__
OTU_115	k__Bacteria; p__Proteobacteria; c__Gammaproteobacteria; o__Cellvibrionales; f__Cellvibrionaceae; g__Cellvibrio	OTU_3819	k__Bacteria	OTU_7635	k__Bacteria; p__Planctomycetes; c__Planctomycetacia; o__unidentified_Planctomycetacia; f__Gemmataceae	OTU_4168	k__Bacteria; p__Bacteroidetes; c__Bacteroidia; o__Bacteroidales	OTU_7561	k__Bacteria	OTU_1121	k__Bacteria; p__unidentified_Bacteria; c__unidentified_Bacteria; o__unidentified_Bacteria; f__unidentified_Bacteria; g__unidentified_Bacteria; s__Candidatus_Saccharibacteria_bacterium_CG2_30_41_52	OTU_4987	k__Bacteria; p__Proteobacteria	OTU_7508	k__Bacteria; p__Cloacimonetes; c__; o__; f__; g__; s__	OTU_7788	k__Bacteria; p__Firmicutes; c__Clostridia; o__Clostridiales; f__Lachnospiraceae	OTU_4950	k__Bacteria
OTU_116	k__Bacteria; p__unidentified_Bacteria; c__unidentified_Bacteria; o__Campylobacterales; f__Helicobacteraceae; g__Helicobacter; s__Helicobacter_ganmani	OTU_3834	k__Bacteria; p__Firmicutes; c__Clostridia; o__Clostridiales; f__unidentified_Clostridiales; g__unidentified_Clostridiales	OTU_7779	k__Bacteria; p__Proteobacteria; c__Gammaproteobacteria; o__Enterobacteriales; f__Enterobacteriaceae	OTU_4174	k__Bacteria; p__Planctomycetes; c__Planctomycetacia; o__unidentified_Planctomycetacia; f__Gemmataceae; g__; s__	OTU_7562	k__Archaea; p__Diapherotrites; c__unidentified_Diapherotrites; o__unidentified_Diapherotrites; f__unidentified_Diapherotrites; g__unidentified_Diapherotrites; s__Diapherotrites_archaeon_SCGC_AAA011-N19	OTU_1130	k__Bacteria; p__Parcubacteria	OTU_4998	k__Bacteria; p__Actinobacteria; c__Acidimicrobiia; o__; f__; g__; s__	OTU_7514	k__Bacteria; p__unidentified_Bacteria; c__unidentified_Bacteria; o__Halanaerobiales; f__Halanaerobiaceae; g__Halocella; s__	OTU_7825	k__Bacteria; p__Firmicutes; c__Clostridia; o__Clostridiales; f__Ruminococcaceae	OTU_5004	k__Bacteria; p__Chloroflexi; c__Chloroflexia; o__Thermomicrobiales; f__; g__; s__
OTU_118	k__Bacteria; p__Firmicutes; c__Clostridia; o__Clostridiales; f__Ruminococcaceae; g__unidentified_Ruminococcaceae	OTU_3849	k__Bacteria; p__Proteobacteria; c__Gammaproteobacteria; o__Pseudomonadales; f__Pseudomonadaceae; g__Pseudomonas	OTU_7872	k__Bacteria; p__Candidatus_Woesebacteria; c__; o__; f__; g__; s__	OTU_4176	k__Bacteria; p__Proteobacteria; c__Alphaproteobacteria	OTU_7754	k__Bacteria; p__Tenericutes; c__Mollicutes; o__; f__; g__; s__	OTU_1137	k__Bacteria	OTU_5060	k__Bacteria; p__Gemmatimonadetes; c__unidentified_Gemmatimonadetes; o__Gemmatimonadales; f__Gemmatimonadaceae; g__Gemmatimonas	OTU_7637	k__Bacteria; p__Proteobacteria; c__Deltaproteobacteria; o__Myxococcales; f__Archangiaceae; g__Anaeromyxobacter; s__	OTU_7826	k__Bacteria; p__Bacteroidetes; c__Bacteroidia; o__Flavobacteriales; f__Flavobacteriaceae	OTU_5021	k__Bacteria; p__Planctomycetes; c__Phycisphaerae; o__Tepidisphaerales; f__; g__; s__
OTU_119	k__Bacteria; p__Firmicutes; c__Clostridia; o__Clostridiales; f__Ruminococcaceae	OTU_3855	k__Bacteria	OTU_7882	k__Bacteria; p__Planctomycetes; c__Planctomycetacia; o__unidentified_Planctomycetacia; f__Gemmataceae; g__; s__	OTU_4214	k__Bacteria; p__Actinobacteria; c__Coriobacteriia; o__Coriobacteriales; f__Eggerthellaceae; g__Enterorhabdus; s__	OTU_7812	k__Bacteria; p__Proteobacteria; c__Deltaproteobacteria	OTU_1147	k__Bacteria	OTU_5113	k__Bacteria; p__Chloroflexi; c__Ktedonobacteria; o__Ktedonobacterales; f__; g__; s__	OTU_7665	k__Bacteria; p__Firmicutes; c__Clostridia; o__Clostridiales; f__Peptococcaceae; g__; s__	OTU_7864	k__Bacteria; p__Proteobacteria; c__Gammaproteobacteria; o__Oceanospirillales; f__unidentified_Oceanospirillales; g__Marinobacterium; s__Marinobacterium_georgiense	OTU_5028	k__Bacteria; p__Chloroflexi; c__Anaerolineae; o__unidentified_Anaerolineae; f__unidentified_Anaerolineae; g__unidentified_Anaerolineae; s__Chloroflexi_bacterium_OLB13
OTU_122	k__Bacteria; p__Firmicutes; c__Bacilli; o__Lactobacillales; f__Streptococcaceae; g__Streptococcus	OTU_3893	k__Bacteria	OTU_7890	k__Bacteria; p__Proteobacteria; c__Deltaproteobacteria; o__Myxococcales; f__unidentified_Myxococcales; g__unidentified_Myxococcales; s__Myxococcales_bacterium_Gsoil_473	OTU_4216	k__Bacteria; p__Proteobacteria; c__Alphaproteobacteria; o__Sphingomonadales; f__Sphingomonadaceae; g__Sphingomonas; s__Sphingomonas_sp_P610-1	OTU_7980	k__Bacteria; p__Candidatus_Moranbacteria; c__; o__; f__; g__; s__	OTU_1154	k__Bacteria	OTU_5192	k__Bacteria; p__Firmicutes; c__Clostridia; o__Clostridiales; f__Eubacteriaceae; g__; s__	OTU_7693	k__Bacteria; p__Verrucomicrobia; c__Verrucomicrobiae; o__; f__; g__; s__	OTU_8207	Unknown	OTU_5040	k__Bacteria
OTU_123	k__Bacteria; p__Actinobacteria; c__unidentified_Actinobacteria; o__Bifidobacteriales; f__Bifidobacteriaceae; g__Bifidobacterium	OTU_3895	k__Bacteria	OTU_7960	k__Bacteria	OTU_4244	k__Archaea; p__unidentified_Archaea; c__unidentified_Archaea; o__unidentified_Archaea; f__unidentified_Archaea; g__unidentified_Archaea	OTU_8005	k__Bacteria	OTU_1156	k__Bacteria; p__Candidatus_Nomurabacteria; c__; o__; f__; g__; s__	OTU_5279	k__Bacteria; p__Planctomycetes; c__Planctomycetacia; o__unidentified_Planctomycetacia; f__Isosphaeraceae; g__; s__	OTU_7704	k__Bacteria; p__Bacteroidetes; c__Bacteroidia; o__Chitinophagales; f__Chitinophagaceae	OTU_8293	k__Bacteria; p__Planctomycetes; c__Planctomycetacia; o__unidentified_Planctomycetacia; f__Gemmataceae; g__; s__	OTU_5076	k__Bacteria; p__Gemmatimonadetes; c__Longimicrobia; o__Longimicrobiales; f__Longimicrobiaceae; g__; s__
OTU_126	k__Bacteria; p__Firmicutes; c__Clostridia; o__Clostridiales; f__Lachnospiraceae; g__unidentified_Lachnospiraceae; s__Lachnospiraceae_bacterium_10-1	OTU_3928	k__Bacteria	OTU_8038	k__Bacteria; p__Gemmatimonadetes; c__unidentified_Gemmatimonadetes; o__Gemmatimonadales; f__Gemmatimonadaceae; g__; s__	OTU_4250	k__Bacteria; p__Latescibacteria; c__; o__; f__; g__; s__	OTU_8165	Unknown	OTU_1162	k__Bacteria	OTU_5396	k__Bacteria; p__Firmicutes; c__Clostridia; o__Clostridiales; f__Ruminococcaceae	OTU_7726	k__Bacteria	OTU_8295	k__Bacteria	OTU_5098	k__Bacteria
OTU_128	k__Bacteria; p__Firmicutes; c__Clostridia; o__Clostridiales; f__Lachnospiraceae; g__Blautia	OTU_4016	k__Bacteria	OTU_8055	k__Bacteria; p__Verrucomicrobia; c__Verrucomicrobiae	OTU_4253	k__Bacteria	OTU_8213	k__Bacteria; p__Proteobacteria	OTU_1174	k__Bacteria; p__Bacteroidetes; c__Bacteroidia; o__Bacteroidales; f__Prevotellaceae	OTU_5401	k__Bacteria; p__Proteobacteria; c__Gammaproteobacteria; o__Cellvibrionales; f__Porticoccaceae; g__; s__	OTU_7828	k__Bacteria; p__Chloroflexi; c__Ktedonobacteria; o__Ktedonobacterales; f__Ktedonobacteraceae; g__; s__	OTU_8302	k__Bacteria; p__Gemmatimonadetes; c__unidentified_Gemmatimonadetes; o__Gemmatimonadales; f__Gemmatimonadaceae; g__; s__	OTU_5108	k__Bacteria; p__Proteobacteria
OTU_130	k__Bacteria; p__Firmicutes; c__Clostridia; o__Clostridiales; f__Lachnospiraceae	OTU_4044	k__Bacteria; p__Bacteroidetes; c__Bacteroidia; o__Cytophagales; f__Hymenobacteraceae; g__Hymenobacter; s__Hymenobacter_sp_TEJR-1	OTU_8095	k__Bacteria; p__Planctomycetes; c__Planctomycetacia; o__unidentified_Planctomycetacia; f__Gemmataceae; g__; s__	OTU_4284	k__Bacteria; p__Chloroflexi; c__Anaerolineae; o__; f__; g__; s__	OTU_8230	k__Bacteria	OTU_1181	k__Bacteria; p__Proteobacteria; c__Alphaproteobacteria; o__Rickettsiales; f__unidentified_Rickettsiales; g__unidentified_Rickettsiales; s__	OTU_5409	k__Bacteria; p__Proteobacteria; c__Alphaproteobacteria; o__unidentified_Alphaproteobacteria; f__unidentified_Alphaproteobacteria	OTU_7841	k__Bacteria	OTU_8303	k__Bacteria; p__Cyanobacteria; c__unidentified_Cyanobacteria; o__unidentified_Cyanobacteria; f__unidentified_Cyanobacteria; g__unidentified_Cyanobacteria; s__Aureococcus_anophagefferens	OTU_5214	k__Bacteria; p__Proteobacteria; c__Gammaproteobacteria; o__Legionellales; f__Legionellaceae; g__Legionella
OTU_134	k__Bacteria; p__Bacteroidetes; c__Bacteroidia; o__Bacteroidales; f__Rikenellaceae; g__Alistipes; s__	OTU_4053	k__Bacteria; p__Bacteroidetes; c__Bacteroidia; o__Chitinophagales; f__Chitinophagaceae; g__Taibaiella; s__Sphingobacteriia_bacterium_DVSBS1	OTU_8099	k__Bacteria; p__Planctomycetes; c__Planctomycetacia; o__unidentified_Planctomycetacia; f__Gemmataceae; g__; s__	OTU_4286	k__Bacteria; p__Chloroflexi	OTU_8258	k__Bacteria	OTU_1185	k__Bacteria; p__Proteobacteria; c__Deltaproteobacteria; o__Myxococcales; f__Polyangiaceae	OTU_5416	k__Bacteria	OTU_7995	k__Bacteria; p__Chloroflexi; c__Anaerolineae	OTU_8344	k__Bacteria; p__Firmicutes; c__Bacilli; o__Lactobacillales; f__Lactobacillaceae; g__Lactobacillus	OTU_5239	k__Bacteria; p__Chloroflexi; c__Anaerolineae; o__; f__; g__; s__
OTU_139	k__Bacteria; p__Firmicutes; c__Clostridia; o__Clostridiales; f__Lachnospiraceae; g__unidentified_Lachnospiraceae; s__[Ruminococcus]_gnavus	OTU_4060	Unknown	OTU_8155	k__Bacteria; p__Chlamydiae; c__unidentified_Chlamydiae; o__Chlamydiales	OTU_4323	k__Bacteria	OTU_8262	k__Bacteria	OTU_1202	k__Bacteria; p__Bacteroidetes; c__Bacteroidia; o__Bacteroidales; f__; g__; s__	OTU_5418	k__Bacteria	OTU_8052	k__Bacteria; p__Bacteroidetes; c__Bacteroidia; o__Chitinophagales; f__Chitinophagaceae	OTU_8355	k__Bacteria; p__Firmicutes; c__Clostridia; o__Clostridiales	OTU_5295	k__Bacteria
OTU_141	k__Bacteria; p__Bacteroidetes; c__Bacteroidia; o__Bacteroidales; f__Muribaculaceae; g__; s__	OTU_4113	k__Bacteria	OTU_8277	k__Bacteria; p__Chlamydiae; c__unidentified_Chlamydiae; o__Chlamydiales; f__Parachlamydiaceae	OTU_4330	k__Bacteria; p__Proteobacteria; c__Deltaproteobacteria	OTU_8311	k__Bacteria; p__Proteobacteria	OTU_1217	k__Bacteria; p__Planctomycetes; c__Planctomycetacia; o__; f__; g__; s__	OTU_5437	k__Bacteria; p__Firmicutes; c__Clostridia; o__Clostridiales; f__unidentified_Clostridiales; g__Fonticella; s__	OTU_8220	k__Bacteria; p__Actinobacteria; c__unidentified_Actinobacteria	OTU_8361	k__Bacteria	OTU_5326	k__Bacteria; p__Bacteroidetes; c__Bacteroidia; o__Bacteroidales; f__Porphyromonadaceae; g__Porphyromonas
OTU_145	k__Bacteria; p__Firmicutes; c__Clostridia; o__Clostridiales; f__Lachnospiraceae; g__unidentified_Lachnospiraceae; s__Lachnospiraceae_bacterium_3-1	OTU_4133	k__Bacteria; p__Firmicutes; c__Clostridia; o__Clostridiales; f__Ruminococcaceae	OTU_8289	k__Bacteria; p__Planctomycetes; c__Planctomycetacia; o__unidentified_Planctomycetacia; f__Gemmataceae	OTU_4372	k__Bacteria; p__Firmicutes; c__Limnochordia; o__Limnochordales; f__Limnochordaceae; g__; s__	OTU_8453	k__Bacteria	OTU_1227	k__Bacteria	OTU_5536	k__Bacteria	OTU_8227	k__Bacteria	OTU_8362	k__Bacteria	OTU_5327	k__Bacteria; p__Proteobacteria; c__Deltaproteobacteria; o__Myxococcales; f__Sandaracinaceae; g__Sandaracinus; s__
OTU_146	k__Bacteria; p__Firmicutes; c__Clostridia; o__Clostridiales; f__unidentified_Clostridiales; g__unidentified_Clostridiales	OTU_4145	k__Bacteria; p__Firmicutes; c__Clostridia; o__Clostridiales; f__Ruminococcaceae	OTU_8292	k__Bacteria; p__Planctomycetes; c__Planctomycetacia; o__; f__; g__; s__	OTU_4384	k__Bacteria; p__Bacteroidetes; c__Bacteroidia; o__Cytophagales; f__Microscillaceae; g__; s__	OTU_8454	k__Bacteria	OTU_1245	k__Bacteria	OTU_5537	k__Bacteria; p__Verrucomicrobia; c__Verrucomicrobiae; o__Verrucomicrobiales; f__; g__; s__	OTU_8243	k__Bacteria; p__Bacteroidetes; c__Bacteroidia; o__Bacteroidales; f__Prevotellaceae; g__; s__	OTU_8374	k__Bacteria; p__Actinobacteria; c__unidentified_Actinobacteria; o__Frankiales; f__Sporichthyaceae; g__; s__	OTU_5353	k__Bacteria
OTU_149	k__Bacteria; p__Proteobacteria; c__Gammaproteobacteria; o__unidentified_Gammaproteobacteria; f__Burkholderiaceae; g__Parasutterella; s__	OTU_4156	k__Bacteria; p__Proteobacteria; c__Alphaproteobacteria; o__Rickettsiales; f__unidentified_Rickettsiales; g__unidentified_Rickettsiales; s__	OTU_8327	k__Bacteria; p__Firmicutes; c__Bacilli; o__Lactobacillales; f__Lactobacillaceae; g__Lactobacillus	OTU_4420	Unknown	OTU_8488	k__Bacteria; p__Firmicutes; c__Clostridia; o__Clostridiales; f__Lachnospiraceae	OTU_1252	k__Bacteria; p__Proteobacteria; c__Alphaproteobacteria; o__Rickettsiales; f__unidentified_Rickettsiales; g__unidentified_Rickettsiales; s__	OTU_5586	k__Bacteria	OTU_8339	k__Archaea; p__; c__; o__; f__; g__; s__	OTU_8434	k__Bacteria; p__Proteobacteria; c__Deltaproteobacteria; o__Myxococcales; f__Haliangiaceae; g__Haliangium; s__	OTU_5386	k__Bacteria
OTU_152	k__Bacteria; p__Firmicutes; c__Clostridia; o__Clostridiales; f__Ruminococcaceae	OTU_4159	k__Bacteria	OTU_8335	k__Bacteria; p__Proteobacteria	OTU_4443	k__Bacteria; p__Actinobacteria; c__unidentified_Actinobacteria; o__Corynebacteriales; f__Nocardiaceae; g__Rhodococcus	OTU_8579	k__Bacteria	OTU_1265	k__Bacteria; p__Chlamydiae; c__unidentified_Chlamydiae; o__Chlamydiales	OTU_5653	k__Bacteria; p__unidentified_Bacteria; c__unidentified_Bacteria; o__unidentified_Bacteria; f__unidentified_Bacteria	OTU_8408	k__Bacteria; p__Bacteroidetes; c__Bacteroidia	OTU_8500	Unknown	OTU_5398	k__Bacteria; p__Proteobacteria; c__Alphaproteobacteria; o__Rhodobacterales; f__Rhodobacteraceae
OTU_156	k__Bacteria; p__Firmicutes; c__Bacilli; o__Bacillales; f__Bacillaceae; g__Fictibacillus	OTU_4187	k__Bacteria; p__Verrucomicrobia; c__Verrucomicrobiae; o__Verrucomicrobiales; f__Verrucomicrobiaceae; g__; s__	OTU_8366	k__Bacteria; p__Proteobacteria; c__Deltaproteobacteria; o__Myxococcales; f__Archangiaceae; g__Anaeromyxobacter	OTU_4458	k__Bacteria	OTU_8609	Unknown	OTU_1281	k__Bacteria; p__unidentified_Bacteria; c__unidentified_Bacteria; o__unidentified_Bacteria; f__unidentified_Bacteria	OTU_5705	k__Bacteria	OTU_8617	k__Bacteria; p__Bacteroidetes; c__Bacteroidia	OTU_8544	Unknown	OTU_5417	k__Bacteria; p__Planctomycetes; c__Phycisphaerae; o__Tepidisphaerales; f__; g__; s__
OTU_160	k__Bacteria; p__Proteobacteria; c__Gammaproteobacteria; o__unidentified_Gammaproteobacteria; f__Burkholderiaceae	OTU_4223	k__Bacteria; p__Bacteroidetes; c__Bacteroidia; o__Flavobacteriales; f__Crocinitomicaceae	OTU_8385	k__Bacteria	OTU_4477	k__Bacteria; p__Proteobacteria; c__Alphaproteobacteria	OTU_8611	k__Bacteria	OTU_1285	k__Bacteria; p__unidentified_Bacteria; c__unidentified_Bacteria; o__unidentified_Bacteria; f__unidentified_Bacteria; g__unidentified_Bacteria; s__Candidatus_Saccharibacteria_bacterium_RAAC3_TM7_1	OTU_5737	k__Bacteria; p__Proteobacteria; c__Gammaproteobacteria	OTU_8634	k__Bacteria; p__Firmicutes; c__Clostridia; o__Clostridiales; f__Ruminococcaceae	OTU_8559	k__Bacteria; p__Proteobacteria; c__Alphaproteobacteria; o__unidentified_Alphaproteobacteria; f__unidentified_Alphaproteobacteria	OTU_5434	k__Bacteria; p__Bacteroidetes; c__Bacteroidia; o__Cytophagales; f__Cytophagaceae; g__Rhodocytophaga; s__
OTU_162	k__Bacteria; p__Proteobacteria; c__Gammaproteobacteria; o__Xanthomonadales; f__Xanthomonadaceae; g__Xylella; s__[Pseudomonas]_boreopolis	OTU_4281	k__Bacteria	OTU_8388	k__Bacteria; p__Proteobacteria; c__Gammaproteobacteria; o__Pseudomonadales; f__Pseudomonadaceae; g__Pseudomonas	OTU_4540	k__Bacteria; p__Bacteroidetes; c__Ignavibacteria; o__; f__; g__; s__	OTU_8649	k__Bacteria; p__Proteobacteria; c__Alphaproteobacteria; o__Rickettsiales; f__unidentified_Rickettsiales; g__unidentified_Rickettsiales; s__	OTU_1287	k__Bacteria; p__Firmicutes; c__Erysipelotrichia; o__Erysipelotrichales; f__Erysipelotrichaceae; g__Faecalitalea; s__	OTU_5813	k__Bacteria; p__Firmicutes; c__Bacilli; o__Bacillales; f__Alicyclobacillaceae	OTU_8637	k__Bacteria	OTU_8567	k__Bacteria; p__Bacteroidetes; c__Bacteroidia; o__Cytophagales; f__Spirosomaceae; g__Persicitalea; s__Bacteroidetes_bacterium	OTU_5463	k__Bacteria; p__Proteobacteria; c__Gammaproteobacteria
OTU_168	k__Bacteria; p__Proteobacteria; c__Gammaproteobacteria; o__unidentified_Gammaproteobacteria; f__Burkholderiaceae; g__Comamonas; s__Comamonas_testosteroni	OTU_4294	k__Bacteria; p__Proteobacteria; c__Gammaproteobacteria; o__unidentified_Gammaproteobacteria	OTU_8397	k__Bacteria; p__Chloroflexi	OTU_4583	k__Bacteria; p__Bacteroidetes; c__Bacteroidia; o__Bacteroidales; f__Porphyromonadaceae; g__Porphyromonas; s__Porphyromonas_gingivalis	OTU_8672	k__Bacteria; p__Planctomycetes; c__Phycisphaerae; o__Phycisphaerales; f__Phycisphaeraceae; g__; s__	OTU_1288	k__Bacteria	OTU_5824	k__Bacteria; p__Proteobacteria; c__Gammaproteobacteria; o__Cellvibrionales; f__Cellvibrionaceae; g__; s__	OTU_8774	k__Bacteria	OTU_8570	k__Bacteria	OTU_5509	k__Bacteria
OTU_179	k__Bacteria; p__Bacteroidetes; c__Bacteroidia; o__Bacteroidales; f__Muribaculaceae; g__; s__	OTU_4371	k__Bacteria; p__Bacteroidetes; c__Bacteroidia; o__Flavobacteriales; f__Flavobacteriaceae; g__Myroides; s__Myroides_odoratus	OTU_8399	k__Bacteria; p__Actinobacteria; c__unidentified_Actinobacteria; o__Actinomycetales; f__Actinomycetaceae; g__; s__	OTU_4604	k__Bacteria; p__Actinobacteria; c__Acidimicrobiia; o__; f__; g__; s__	OTU_8779	k__Bacteria	OTU_1296	k__Bacteria	OTU_5847	k__Bacteria; p__Actinobacteria; c__Acidimicrobiia; o__unidentified_Acidimicrobiia; f__unidentified_Acidimicrobiia; g__unidentified_Acidimicrobiia	OTU_8778	k__Bacteria; p__Proteobacteria; c__Gammaproteobacteria; o__unidentified_Gammaproteobacteria; f__unidentified_Gammaproteobacteria; g__Candidatus_Berkiella; s__	OTU_8574	k__Bacteria; p__Chloroflexi; c__Anaerolineae; o__; f__; g__; s__	OTU_5542	k__Bacteria; p__Chloroflexi; c__Anaerolineae; o__unidentified_Anaerolineae; f__unidentified_Anaerolineae; g__unidentified_Anaerolineae; s__anaerobic_bacterium_MO-CFX2
OTU_182	k__Bacteria; p__Proteobacteria; c__Deltaproteobacteria; o__Myxococcales	OTU_4373	k__Bacteria; p__Bacteroidetes; c__Bacteroidia; o__Bacteroidales	OTU_8427	k__Bacteria; p__Firmicutes; c__Clostridia; o__Clostridiales; f__unidentified_Clostridiales	OTU_4622	k__Bacteria; p__Armatimonadetes; c__; o__; f__; g__; s__	OTU_8850	k__Bacteria	OTU_1298	k__Archaea; p__unidentified_Archaea; c__unidentified_Archaea; o__unidentified_Archaea; f__unidentified_Archaea; g__unidentified_Archaea	OTU_5932	k__Bacteria; p__Actinobacteria; c__unidentified_Actinobacteria; o__Propionibacteriales; f__Nocardioidaceae; g__Aeromicrobium	OTU_8783	k__Bacteria; p__Proteobacteria; c__Deltaproteobacteria	OTU_8619	Unknown	OTU_5551	k__Bacteria; p__Nitrospirae; c__Nitrospira; o__Nitrospirales; f__Nitrospiraceae
OTU_183	k__Bacteria; p__Proteobacteria; c__Alphaproteobacteria; o__Caulobacterales; f__Caulobacteraceae; g__Caulobacter; s__Caulobacter_sp	OTU_4386	k__Bacteria; p__Firmicutes; c__Clostridia; o__Clostridiales; f__Ruminococcaceae	OTU_8461	k__Bacteria; p__Melainabacteria; c__unidentified_Melainabacteria; o__unidentified_Melainabacteria; f__unidentified_Melainabacteria; g__unidentified_Melainabacteria; s__Vampirovibrio_chlorellavorus	OTU_4664	k__Bacteria; p__Proteobacteria; c__Alphaproteobacteria; o__unidentified_Alphaproteobacteria; f__unidentified_Alphaproteobacteria	OTU_9064	k__Bacteria; p__Tenericutes; c__Mollicutes; o__; f__; g__; s__	OTU_1300	k__Bacteria; p__Proteobacteria; c__Gammaproteobacteria	OTU_6008	k__Bacteria; p__Proteobacteria; c__Alphaproteobacteria; o__Rhizobiales; f__Rhizobiaceae; g__Pseudahrensia; s__	OTU_8787	k__Bacteria	OTU_8632	Unknown	OTU_5554	k__Bacteria; p__Firmicutes; c__Clostridia; o__Clostridiales; f__Lachnospiraceae
OTU_184	k__Bacteria; p__Proteobacteria; c__Alphaproteobacteria; o__Sphingomonadales; f__Sphingomonadaceae; g__Sphingobium; s__Sphingobium_xenophagum	OTU_4426	k__Bacteria; p__Proteobacteria; c__Alphaproteobacteria; o__unidentified_Alphaproteobacteria; f__Paracaedibacteraceae; g__Candidatus_Captivus; s__	OTU_8463	k__Bacteria; p__Proteobacteria; c__Gammaproteobacteria; o__unidentified_Gammaproteobacteria; f__unidentified_Gammaproteobacteria; g__Aquicella	OTU_4680	k__Bacteria; p__Proteobacteria; c__Deltaproteobacteria	OTU_9101	k__Bacteria	OTU_1312	k__Bacteria	OTU_6202	k__Bacteria; p__Proteobacteria	OTU_8807	k__Bacteria; p__Planctomycetes; c__Planctomycetacia; o__unidentified_Planctomycetacia; f__Gemmataceae; g__; s__	OTU_8761	k__Bacteria; p__Planctomycetes; c__; o__; f__; g__; s__	OTU_5591	k__Bacteria; p__Bacteroidetes; c__Bacteroidia; o__Cytophagales; f__Hymenobacteraceae; g__Hymenobacter; s__Hymenobacter_mucosus
OTU_185	k__Bacteria; p__Bacteroidetes; c__Bacteroidia; o__Bacteroidales; f__Muribaculaceae; g__; s__	OTU_4536	k__Bacteria; p__Verrucomicrobia; c__Verrucomicrobiae; o__Chthoniobacterales; f__Chthoniobacteraceae	OTU_8472	k__Bacteria	OTU_4722	k__Bacteria; p__Firmicutes; c__Clostridia; o__Clostridiales; f__Eubacteriaceae; g__Eubacterium	OTU_9179	k__Bacteria	OTU_1313	k__Bacteria	OTU_6232	k__Bacteria; p__Chlamydiae; c__unidentified_Chlamydiae; o__Chlamydiales; f__; g__; s__	OTU_8809	k__Bacteria; p__Tenericutes; c__Mollicutes; o__; f__; g__; s__	OTU_8808	k__Bacteria; p__Chloroflexi; c__Anaerolineae; o__unidentified_Anaerolineae; f__unidentified_Anaerolineae; g__unidentified_Anaerolineae; s__Chloroflexi_bacterium_OLB13	OTU_5600	k__Bacteria
OTU_189	k__Bacteria; p__Bacteroidetes; c__Bacteroidia; o__Bacteroidales; f__Bacteroidaceae; g__Bacteroides; s__Bacteroides_stercoris	OTU_4573	k__Bacteria; p__Bacteroidetes; c__Bacteroidia; o__Flavobacteriales; f__Flavobacteriaceae; g__Lutibacter	OTU_8478	k__Bacteria; p__Firmicutes; c__Clostridia; o__Clostridiales	OTU_4723	k__Bacteria; p__Bacteroidetes; c__Bacteroidia; o__Bacteroidales	OTU_9272	k__Bacteria	OTU_1319	k__Bacteria; p__Bacteroidetes; c__Bacteroidia; o__Cytophagales; f__Cytophagaceae; g__Cytophaga	OTU_6247	k__Bacteria; p__Proteobacteria; c__Gammaproteobacteria; o__unidentified_Gammaproteobacteria	OTU_8841	k__Bacteria; p__Verrucomicrobia; c__Verrucomicrobiae; o__Opitutales; f__Opitutaceae	OTU_8886	k__Bacteria	OTU_5622	k__Bacteria; p__Proteobacteria; c__Alphaproteobacteria; o__unidentified_Alphaproteobacteria; f__unidentified_Alphaproteobacteria; g__Candidatus_Nucleicultrix; s__
OTU_190	k__Bacteria; p__Proteobacteria; c__Gammaproteobacteria; o__Enterobacteriales; f__Enterobacteriaceae; g__Yersinia; s__	OTU_4601	k__Bacteria; p__Deinococcus-Thermus; c__Deinococci; o__Deinococcales; f__Deinococcaceae; g__Deinococcus	OTU_8509	Unknown	OTU_4724	k__Bacteria; p__Bacteroidetes; c__Bacteroidia; o__Bacteroidales; f__Prevotellaceae; g__unidentified_Prevotellaceae	OTU_9273	k__Bacteria	OTU_1328	k__Bacteria; p__Bacteroidetes; c__Bacteroidia; o__Bacteroidales; f__Barnesiellaceae; g__; s__	OTU_6273	k__Bacteria; p__Actinobacteria; c__unidentified_Actinobacteria; o__Propionibacteriales; f__Nocardioidaceae	OTU_8925	k__Bacteria; p__Spirochaetes; c__Spirochaetia; o__Spirochaetales; f__Spirochaetaceae	OTU_8890	k__Bacteria; p__Proteobacteria; c__Alphaproteobacteria; o__Rickettsiales; f__unidentified_Rickettsiales; g__unidentified_Rickettsiales; s__	OTU_5695	k__Bacteria
OTU_194	k__Bacteria; p__Firmicutes; c__Clostridia; o__Clostridiales; f__Ruminococcaceae; g__Oscillibacter; s__	OTU_4605	k__Bacteria	OTU_8510	k__Bacteria; p__Planctomycetes; c__; o__; f__; g__; s__	OTU_4728	k__Bacteria; p__Gemmatimonadetes; c__unidentified_Gemmatimonadetes; o__Gemmatimonadales; f__Gemmatimonadaceae; g__Gemmatimonas; s__	OTU_9336	k__Bacteria; p__Bacteroidetes; c__Bacteroidia; o__Sphingobacteriales; f__Sphingobacteriaceae; g__; s__	OTU_1334	k__Bacteria; p__Proteobacteria; c__Alphaproteobacteria; o__Rickettsiales; f__unidentified_Rickettsiales; g__unidentified_Rickettsiales; s__	OTU_6279	k__Bacteria; p__Proteobacteria; c__Gammaproteobacteria; o__Xanthomonadales	OTU_8951	k__Bacteria; p__Firmicutes; c__Clostridia; o__Clostridiales; f__Ruminococcaceae	OTU_8898	k__Bacteria	OTU_5708	k__Bacteria; p__Actinobacteria; c__unidentified_Actinobacteria; o__Pseudonocardiales; f__Pseudonocardiaceae
OTU_195	k__Bacteria; p__Firmicutes; c__Erysipelotrichia; o__Erysipelotrichales; f__Erysipelotrichaceae; g__Catenibacterium; s__	OTU_4650	k__Bacteria	OTU_8511	k__Bacteria; p__Proteobacteria; c__Alphaproteobacteria; o__Rhizobiales; f__Beijerinckiaceae	OTU_4732	k__Bacteria; p__Firmicutes; c__Limnochordia; o__Limnochordales; f__; g__; s__	OTU_9376	k__Bacteria; p__Tenericutes; c__Mollicutes; o__; f__; g__; s__	OTU_1336	k__Bacteria; p__Candidatus_Kaiserbacteria; c__; o__; f__; g__; s__	OTU_6408	k__Bacteria; p__Proteobacteria; c__Alphaproteobacteria; o__Rickettsiales; f__Rickettsiaceae; g__; s__	OTU_9007	k__Bacteria; p__Planctomycetes; c__Planctomycetacia; o__unidentified_Planctomycetacia; f__Gemmataceae; g__; s__	OTU_8907	Unknown	OTU_5713	k__Bacteria
OTU_196	k__Bacteria; p__Bacteroidetes; c__Bacteroidia; o__Bacteroidales; f__Rikenellaceae; g__Alistipes; s__	OTU_4682	k__Bacteria	OTU_8527	k__Bacteria; p__Bacteroidetes; c__Bacteroidia; o__Bacteroidales; f__Muribaculaceae; g__; s__	OTU_4788	k__Bacteria; p__Proteobacteria; c__Alphaproteobacteria; o__Rickettsiales; f__Midichloriaceae; g__Candidatus_Jidaibacter; s__	OTU_9379	k__Bacteria	OTU_1341	k__Bacteria	OTU_6435	k__Bacteria; p__Bacteroidetes; c__Bacteroidia; o__Bacteroidales; f__Bacteroidaceae; g__Bacteroides	OTU_9009	k__Bacteria	OTU_8919	k__Bacteria; p__Chloroflexi; c__Chloroflexia; o__Thermomicrobiales; f__; g__; s__	OTU_5750	k__Bacteria; p__Armatimonadetes; c__Armatimonadia; o__Armatimonadales; f__; g__; s__
OTU_199	k__Bacteria; p__Bacteroidetes; c__Bacteroidia; o__Bacteroidales; f__Muribaculaceae; g__; s__	OTU_4686	k__Bacteria; p__Actinobacteria; c__Acidimicrobiia	OTU_8595	k__Bacteria; p__unidentified_Bacteria; c__unidentified_Bacteria; o__unidentified_Bacteria; f__unidentified_Bacteria; g__unidentified_Bacteria; s__Omnitrophica_WOR_2_bacterium_GWF2_63_9	OTU_4816	k__Bacteria; p__Proteobacteria; c__Deltaproteobacteria	OTU_9394	k__Bacteria	OTU_1347	k__Bacteria; p__Proteobacteria; c__Gammaproteobacteria; o__Oceanospirillales; f__Halomonadaceae; g__Marinospirillum	OTU_6440	k__Bacteria; p__Proteobacteria; c__Alphaproteobacteria; o__Rhodospirillales; f__; g__; s__	OTU_9020	k__Bacteria	OTU_8920	k__Bacteria; p__Bacteroidetes; c__Bacteroidia; o__Chitinophagales	OTU_5775	k__Bacteria; p__Planctomycetes; c__Planctomycetacia; o__unidentified_Planctomycetacia; f__unidentified_Planctomycetacia; g__Pirellula; s__
OTU_203	k__Bacteria; p__Firmicutes; c__Bacilli; o__Lactobacillales; f__Lactobacillaceae; g__Lactobacillus; s__Lactobacillus_reuteri	OTU_4706	Unknown	OTU_8598	k__Bacteria; p__Proteobacteria; c__Gammaproteobacteria; o__unidentified_Gammaproteobacteria; f__unidentified_Gammaproteobacteria; g__unidentified_Gammaproteobacteria; s__gamma_proteobacterium_SCGC_AAA076-P13	OTU_4824	k__Bacteria; p__Chloroflexi; c__Anaerolineae; o__Anaerolineales; f__Anaerolineaceae	OTU_9802	k__Bacteria; p__Proteobacteria; c__Alphaproteobacteria; o__Rhizobiales; f__Beijerinckiaceae	OTU_1357	k__Bacteria; p__Proteobacteria; c__Deltaproteobacteria; o__unidentified_Deltaproteobacteria; f__unidentified_Deltaproteobacteria; g__Deferrisoma; s__	OTU_6453	k__Bacteria; p__Firmicutes; c__Clostridia; o__Clostridiales; f__Eubacteriaceae; g__; s__	OTU_9115	k__Bacteria; p__Acidobacteria; c__Acidobacteriia; o__Solibacterales; f__unidentified_Solibacterales; g__Bryobacter; s__	OTU_8928	k__Bacteria; p__Acidobacteria; c__; o__; f__; g__; s__	OTU_5794	k__Bacteria; p__Planctomycetes; c__Planctomycetacia; o__unidentified_Planctomycetacia; f__Isosphaeraceae
OTU_207	k__Bacteria; p__Proteobacteria; c__Gammaproteobacteria; o__Pseudomonadales; f__Pseudomonadaceae; g__Pseudomonas	OTU_4966	k__Bacteria; p__Bacteroidetes; c__Bacteroidia; o__Sphingobacteriales; f__; g__; s__	OTU_8635	k__Bacteria	OTU_4828	k__Bacteria; p__Actinobacteria; c__Coriobacteriia; o__Coriobacteriales; f__Atopobiaceae; g__Olsenella; s__	OTU_9815	k__Bacteria	OTU_1358	k__Bacteria; p__Candidatus_Zambryskibacteria; c__; o__; f__; g__; s__	OTU_6505	k__Bacteria; p__Proteobacteria; c__Alphaproteobacteria; o__unidentified_Alphaproteobacteria	OTU_9118	k__Bacteria; p__Proteobacteria; c__Alphaproteobacteria; o__Sphingomonadales; f__Sphingomonadaceae	OTU_8965	Unknown	OTU_5804	Unknown
OTU_208	k__Bacteria; p__Firmicutes; c__Clostridia; o__Clostridiales; f__Ruminococcaceae; g__Oscillibacter; s__[Clostridium]_leptum	OTU_4969	k__Bacteria; p__Chloroflexi; c__Anaerolineae	OTU_8643	k__Bacteria; p__Proteobacteria; c__Gammaproteobacteria	OTU_4851	k__Bacteria	OTU_9826	k__Bacteria	OTU_1380	k__Bacteria; p__Proteobacteria; c__Alphaproteobacteria; o__Rickettsiales	OTU_6508	k__Bacteria; p__unidentified_Bacteria; c__unidentified_Bacteria; o__unidentified_Bacteria; f__unidentified_Bacteria; g__unidentified_Bacteria	OTU_9133	k__Bacteria; p__Bacteroidetes; c__Bacteroidia; o__Bacteroidales; f__Bacteroidaceae; g__Bacteroides	OTU_8978	k__Bacteria	OTU_5805	k__Bacteria; p__Actinobacteria; c__Nitriliruptoria; o__Euzebyales; f__Euzebyaceae; g__; s__
OTU_212	k__Bacteria; p__Proteobacteria; c__Alphaproteobacteria; o__Rhizobiales; f__Rhizobiaceae	OTU_4989	k__Bacteria; p__Bacteroidetes; c__Bacteroidia	OTU_8658	k__Bacteria; p__Proteobacteria; c__Gammaproteobacteria; o__unidentified_Gammaproteobacteria; f__Coxiellaceae; g__Coxiella	OTU_4859	k__Bacteria	OTU_9946	k__Bacteria; p__Bacteroidetes; c__Bacteroidia	OTU_1393	k__Bacteria	OTU_6538	k__Bacteria; p__unidentified_Bacteria; c__unidentified_Bacteria; o__Campylobacterales; f__unidentified_Campylobacterales; g__Sulfurimonas; s__	OTU_9195	k__Bacteria	OTU_8983	Unknown	OTU_5807	k__Bacteria; p__Planctomycetes; c__Planctomycetacia; o__unidentified_Planctomycetacia; f__Gemmataceae; g__; s__
OTU_213	k__Bacteria; p__Proteobacteria; c__Alphaproteobacteria; o__Rhodobacterales; f__Rhodobacteraceae; g__Paracoccus	OTU_5000	k__Bacteria; p__Bacteroidetes; c__Bacteroidia; o__Bacteroidales; f__Muribaculaceae; g__; s__	OTU_8668	k__Bacteria; p__Planctomycetes; c__Planctomycetacia; o__unidentified_Planctomycetacia; f__Gemmataceae; g__; s__	OTU_4894	k__Bacteria; p__Proteobacteria	OTU_10251	k__Bacteria	OTU_1402	k__Bacteria; p__unidentified_Bacteria; c__unidentified_Bacteria; o__unidentified_Bacteria; f__unidentified_Bacteria; g__Coprothermobacter; s__	OTU_6554	k__Bacteria	OTU_9346	k__Bacteria; p__Proteobacteria	OTU_8995	Unknown	OTU_5840	k__Bacteria; p__Planctomycetes; c__Phycisphaerae; o__Tepidisphaerales; f__; g__; s__
OTU_215	k__Bacteria; p__Firmicutes; c__Bacilli; o__Bacillales; f__Bacillaceae; g__Bacillus; s__Bacillus_velezensis	OTU_5014	k__Bacteria; p__Acidobacteria; c__Acidobacteriia; o__Solibacterales; f__unidentified_Solibacterales; g__Paludibaculum; s__	OTU_8705	k__Bacteria; p__Chloroflexi; c__Ktedonobacteria; o__; f__; g__; s__	OTU_4901	k__Bacteria; p__Chloroflexi; c__Anaerolineae	OTU_10252	k__Bacteria; p__Tenericutes; c__Mollicutes; o__Acholeplasmatales; f__Acholeplasmataceae; g__Acholeplasma; s__Acholeplasma_cavigenitalium	OTU_1403	k__Bacteria; p__Bacteroidetes; c__Ignavibacteria; o__; f__; g__; s__	OTU_6604	k__Bacteria; p__Gemmatimonadetes; c__; o__; f__; g__; s__	OTU_9436	k__Bacteria; p__Bacteroidetes; c__Bacteroidia; o__Chitinophagales; f__; g__; s__	OTU_9004	k__Bacteria; p__Bacteroidetes; c__Bacteroidia	OTU_5855	k__Bacteria
OTU_222	k__Bacteria; p__Proteobacteria; c__Alphaproteobacteria; o__Caulobacterales; f__Caulobacteraceae; g__Phenylobacterium	OTU_5027	k__Bacteria	OTU_8709	k__Bacteria; p__Chloroflexi; c__Anaerolineae; o__; f__; g__; s__	OTU_4906	k__Bacteria; p__Planctomycetes; c__Planctomycetacia; o__Planctomycetales; f__unidentified_Planctomycetales; g__Planctomicrobium; s__	OTU_10365	k__Bacteria	OTU_1406	k__Bacteria	OTU_6624	k__Bacteria	OTU_9443	k__Bacteria; p__Proteobacteria; c__Deltaproteobacteria; o__Myxococcales	OTU_9005	k__Bacteria	OTU_5858	k__Bacteria; p__Actinobacteria; c__Acidimicrobiia; o__unidentified_Acidimicrobiia; f__Iamiaceae; g__Iamia; s__
OTU_229	k__Bacteria; p__Proteobacteria; c__Gammaproteobacteria; o__unidentified_Gammaproteobacteria; f__Burkholderiaceae; g__Limnobacter; s__	OTU_5047	k__Bacteria	OTU_8717	k__Bacteria; p__Chloroflexi	OTU_4908	k__Bacteria	OTU_10399	k__Bacteria	OTU_1410	k__Bacteria; p__Bacteroidetes; c__Bacteroidia; o__Bacteroidales; f__Rikenellaceae; g__Alistipes; s__	OTU_6670	k__Bacteria; p__Proteobacteria; c__Alphaproteobacteria; o__unidentified_Alphaproteobacteria; f__unidentified_Alphaproteobacteria; g__Reyranella; s__	OTU_9453	k__Bacteria; p__Firmicutes; c__Erysipelotrichia; o__Erysipelotrichales; f__Erysipelotrichaceae; g__Erysipelatoclostridium	OTU_9033	k__Bacteria; p__Bacteroidetes; c__Bacteroidia; o__Bacteroidales	OTU_5862	k__Bacteria; p__Planctomycetes; c__Phycisphaerae; o__Tepidisphaerales; f__; g__; s__
OTU_235	k__Bacteria; p__Proteobacteria; c__Gammaproteobacteria; o__unidentified_Gammaproteobacteria; f__Burkholderiaceae; g__Cupriavidus	OTU_5057	k__Bacteria; p__Bacteroidetes; c__Bacteroidia; o__Sphingobacteriales; f__; g__; s__	OTU_8722	k__Bacteria; p__Planctomycetes	OTU_4909	k__Bacteria; p__Proteobacteria; c__Gammaproteobacteria; o__Thiotrichales; f__Thiotrichaceae	OTU_10490	Unknown	OTU_1419	k__Bacteria; p__Nitrospirae	OTU_6679	k__Bacteria	OTU_9460	k__Bacteria; p__Spirochaetes; c__Spirochaetia; o__Spirochaetales; f__Spirochaetaceae; g__unidentified_Spirochaetaceae	OTU_9045	k__Bacteria; p__Actinobacteria; c__Thermoleophilia; o__Gaiellales; f__; g__; s__	OTU_5889	k__Bacteria; p__Gemmatimonadetes; c__unidentified_Gemmatimonadetes; o__Gemmatimonadales; f__Gemmatimonadaceae
OTU_236	k__Bacteria; p__Firmicutes; c__Clostridia; o__Clostridiales; f__Ruminococcaceae	OTU_5081	Unknown	OTU_8733	k__Bacteria; p__Firmicutes; c__Clostridia; o__Clostridiales; f__Ruminococcaceae	OTU_4911	k__Bacteria; p__Spirochaetes; c__Spirochaetia; o__Spirochaetales; f__Spirochaetaceae; g__unidentified_Spirochaetaceae	OTU_10491	k__Bacteria; p__Proteobacteria; c__Alphaproteobacteria; o__unidentified_Alphaproteobacteria; f__Acetobacteraceae; g__Rubritepida; s__	OTU_1428	k__Bacteria; p__Candidatus_Kaiserbacteria; c__; o__; f__; g__; s__	OTU_6684	k__Bacteria; p__Firmicutes	OTU_9473	k__Bacteria; p__Verrucomicrobia; c__Verrucomicrobiae; o__Chthoniobacterales; f__Chthoniobacteraceae; g__Chthoniobacter; s__bacterium_Ellin506	OTU_9050	k__Bacteria; p__Actinobacteria; c__; o__; f__; g__; s__	OTU_5939	k__Bacteria; p__Actinobacteria; c__Thermoleophilia; o__Solirubrobacterales; f__Solirubrobacteraceae
OTU_240	k__Bacteria; p__Proteobacteria; c__Gammaproteobacteria; o__unidentified_Gammaproteobacteria; f__Burkholderiaceae; g__Polynucleobacter; s__Polynucleobacter_acidiphobus	OTU_5126	k__Bacteria; p__Chloroflexi; c__Anaerolineae	OTU_8737	k__Bacteria; p__unidentified_Bacteria; c__unidentified_Bacteria; o__unidentified_Bacteria; f__unidentified_Bacteria; g__unidentified_Bacteria; s__Omnitrophica_WOR_2_bacterium_RIFCSPLOWO2_12_FULL_51_24	OTU_4920	k__Bacteria; p__Firmicutes; c__Clostridia; o__Clostridiales; f__Lachnospiraceae	OTU_10603	k__Bacteria	OTU_1436	k__Archaea; p__; c__; o__; f__; g__; s__	OTU_6702	k__Bacteria; p__unidentified_Bacteria; c__unidentified_Bacteria; o__unidentified_Bacteria; f__unidentified_Bacteria; g__unidentified_Bacteria; s__soil_bacterium_WWH121	OTU_9505	k__Bacteria; p__Bacteroidetes; c__Bacteroidia; o__Bacteroidales	OTU_9102	Unknown	OTU_5971	k__Bacteria; p__Gemmatimonadetes; c__Longimicrobia; o__Longimicrobiales; f__Longimicrobiaceae; g__; s__
OTU_241	k__Bacteria; p__Firmicutes; c__Clostridia; o__Clostridiales; f__Lachnospiraceae; g__unidentified_Lachnospiraceae; s__Clostridium_sp_Clone-40	OTU_5151	k__Bacteria; p__Tenericutes; c__Mollicutes; o__Acholeplasmatales; f__Acholeplasmataceae; g__Acholeplasma	OTU_8762	k__Bacteria; p__Bacteroidetes; c__Bacteroidia	OTU_4939	k__Bacteria; p__Firmicutes; c__Clostridia; o__Clostridiales	OTU_10688	k__Bacteria; p__Bacteroidetes; c__Bacteroidia; o__Flavobacteriales; f__Flavobacteriaceae; g__Aequorivita; s__	OTU_1442	k__Bacteria; p__Firmicutes; c__Clostridia; o__Clostridiales; f__Ruminococcaceae	OTU_6710	k__Bacteria; p__Firmicutes; c__Bacilli; o__Bacillales; f__Alicyclobacillaceae; g__Alicyclobacillus	OTU_9506	k__Bacteria	OTU_9107	Unknown	OTU_6000	k__Bacteria; p__Bacteroidetes; c__Bacteroidia; o__Cytophagales; f__Hymenobacteraceae; g__Pontibacter; s__Pontibacter_sp
OTU_242	k__Bacteria; p__Firmicutes; c__Clostridia; o__Clostridiales; f__Ruminococcaceae; g__Ruminiclostridium; s__[Clostridium]_leptum	OTU_5208	k__Bacteria; p__Proteobacteria; c__Deltaproteobacteria; o__Bdellovibrionales; f__Bdellovibrionaceae; g__Bdellovibrio	OTU_8813	k__Bacteria; p__Planctomycetes; c__; o__; f__; g__; s__	OTU_4949	k__Bacteria	OTU_10690	k__Bacteria; p__Tenericutes; c__Mollicutes; o__; f__; g__; s__	OTU_1451	k__Bacteria; p__Verrucomicrobia; c__Verrucomicrobiae	OTU_6714	k__Bacteria; p__Proteobacteria; c__Alphaproteobacteria; o__Holosporales; f__Holosporaceae; g__; s__	OTU_9582	k__Bacteria; p__Proteobacteria; c__Gammaproteobacteria; o__Legionellales; f__Legionellaceae; g__; s__	OTU_9152	k__Bacteria; p__Proteobacteria; c__Alphaproteobacteria	OTU_6027	k__Bacteria
OTU_251	k__Bacteria; p__Actinobacteria; c__unidentified_Actinobacteria; o__Micrococcales; f__Micrococcaceae; g__Micrococcus; s__Micrococcus_luteus	OTU_5215	k__Bacteria; p__Bacteroidetes; c__Bacteroidia; o__Cytophagales; f__Spirosomaceae; g__Runella; s__	OTU_8843	k__Bacteria; p__Chloroflexi; c__Anaerolineae; o__; f__; g__; s__	OTU_4993	k__Bacteria; p__Bacteroidetes; c__Bacteroidia; o__Cytophagales; f__Microscillaceae	OTU_10711	k__Bacteria	OTU_1456	k__Archaea; p__; c__; o__; f__; g__; s__	OTU_6721	k__Bacteria; p__Bacteroidetes; c__Bacteroidia; o__Bacteroidales; f__Rikenellaceae; g__; s__	OTU_9586	k__Bacteria; p__Proteobacteria; c__Gammaproteobacteria; o__Pseudomonadales; f__Pseudomonadaceae; g__Pseudomonas	OTU_9155	k__Bacteria; p__Actinobacteria; c__Acidimicrobiia	OTU_6038	k__Bacteria; p__Firmicutes; c__Clostridia; o__Clostridiales; f__Lachnospiraceae
OTU_255	k__Bacteria; p__Proteobacteria; c__Gammaproteobacteria; o__Xanthomonadales; f__Xanthomonadaceae; g__Lysobacter; s__Lysobacter_enzymogenes	OTU_5216	k__Bacteria; p__Cloacimonetes; c__unidentified_Cloacimonetes; o__unidentified_Cloacimonetes; f__unidentified_Cloacimonetes; g__Candidatus_Cloacimonas; s__	OTU_8848	Unknown	OTU_5002	k__Archaea; p__Euryarchaeota; c__Methanomicrobia; o__Methanosarcinales; f__Methanosaetaceae; g__Methanosaeta; s__	OTU_10888	Unknown	OTU_1457	k__Bacteria; p__Proteobacteria; c__Gammaproteobacteria	OTU_6740	k__Bacteria; p__Firmicutes; c__Clostridia; o__Clostridiales; f__unidentified_Clostridiales; g__unidentified_Clostridiales; s__Clostridiales_bacterium_enrichment_culture_clone_2z-3	OTU_9603	k__Bacteria; p__Planctomycetes; c__Planctomycetacia; o__unidentified_Planctomycetacia; f__Gemmataceae; g__; s__	OTU_9203	k__Bacteria	OTU_6044	k__Bacteria; p__Nitrospirae; c__Nitrospira; o__Nitrospirales; f__Nitrospiraceae
OTU_256	k__Bacteria; p__Firmicutes; c__Clostridia; o__Clostridiales; f__Lachnospiraceae; g__Roseburia; s__Roseburia_inulinivorans	OTU_5237	k__Bacteria; p__Bacteroidetes; c__Bacteroidia; o__Cytophagales; f__Spirosomaceae; g__Spirosoma; s__Spirosoma_sp_TX0406	OTU_8859	k__Bacteria; p__Bacteroidetes; c__Bacteroidia; o__Bacteroidales; f__Muribaculaceae; g__; s__	OTU_5013	k__Bacteria; p__Actinobacteria; c__Thermoleophilia; o__Gaiellales; f__unidentified_Gaiellales; g__unidentified_Gaiellales; s__bacterium_Ellin6515	OTU_11050	k__Bacteria; p__Firmicutes; c__Clostridia; o__Clostridiales	OTU_1463	k__Bacteria; p__Proteobacteria; c__Deltaproteobacteria; o__Desulfarculales; f__Desulfarculaceae; g__Desulfatiglans; s__	OTU_6750	k__Bacteria; p__Firmicutes; c__Clostridia; o__Clostridiales; f__Lachnospiraceae; g__unidentified_Lachnospiraceae; s__Clostridium_sp_ID11	OTU_9617	k__Bacteria; p__Bacteroidetes; c__Bacteroidia; o__Sphingobacteriales; f__; g__; s__	OTU_9218	k__Bacteria; p__Proteobacteria; c__Gammaproteobacteria; o__unidentified_Gammaproteobacteria; f__Coxiellaceae; g__Coxiella; s__Coxiellaceae_bacterium_RFE02	OTU_6049	k__Bacteria; p__unidentified_Bacteria; c__unidentified_Bacteria; o__unidentified_Bacteria; f__unidentified_Bacteria; g__unidentified_Bacteria; s__bacterium_LY17
OTU_257	k__Bacteria; p__Bacteroidetes; c__Bacteroidia; o__Bacteroidales; f__Tannerellaceae; g__Parabacteroides; s__Parabacteroides_goldsteinii	OTU_5245	Unknown	OTU_8903	k__Bacteria; p__Bacteroidetes; c__Rhodothermia; o__Rhodothermales; f__Rhodothermaceae	OTU_5025	k__Bacteria	OTU_11121	k__Bacteria; p__Bacteroidetes; c__Bacteroidia; o__Cytophagales; f__Cytophagaceae; g__Cytophaga	OTU_1464	k__Bacteria; p__Bacteroidetes; c__Bacteroidia; o__Bacteroidales; f__Bacteroidaceae; g__Bacteroides; s__Bacteroides_pyogenes	OTU_6759	k__Bacteria; p__Proteobacteria; c__Alphaproteobacteria; o__unidentified_Alphaproteobacteria; f__unidentified_Alphaproteobacteria	OTU_9624	k__Bacteria; p__Bacteroidetes; c__Bacteroidia; o__Bacteroidales; f__Prevotellaceae; g__Alloprevotella; s__	OTU_9322	k__Bacteria	OTU_6060	k__Bacteria; p__Planctomycetes; c__Planctomycetacia; o__unidentified_Planctomycetacia; f__Gemmataceae; g__; s__
OTU_259	k__Bacteria; p__Bacteroidetes; c__Bacteroidia; o__Sphingobacteriales; f__Sphingobacteriaceae; g__Pedobacter; s__Pedobacter_terrae	OTU_5249	k__Bacteria; p__Chloroflexi; c__Anaerolineae	OTU_8918	k__Bacteria	OTU_5044	k__Bacteria; p__Proteobacteria; c__Alphaproteobacteria; o__unidentified_Alphaproteobacteria; f__unidentified_Alphaproteobacteria	OTU_11213	k__Bacteria	OTU_1473	k__Bacteria; p__Gemmatimonadetes; c__unidentified_Gemmatimonadetes; o__Gemmatimonadales; f__Gemmatimonadaceae; g__Gemmatirosa; s__	OTU_6792	k__Bacteria; p__Firmicutes; c__Clostridia; o__Clostridiales; f__unidentified_Clostridiales; g__unidentified_Clostridiales	OTU_9657	k__Bacteria; p__Proteobacteria; c__Deltaproteobacteria; o__Bdellovibrionales; f__Bacteriovoracaceae; g__Halobacteriovorax	OTU_9332	k__Bacteria	OTU_6069	k__Bacteria; p__Acidobacteria; c__Acidobacteriia; o__Solibacterales; f__unidentified_Solibacterales; g__Bryobacter; s__
OTU_263	k__Bacteria; p__Proteobacteria; c__Gammaproteobacteria; o__unidentified_Gammaproteobacteria; f__Neisseriaceae; g__Neisseria; s__Neisseria_subflava	OTU_5292	k__Bacteria; p__Actinobacteria; c__unidentified_Actinobacteria; o__Micrococcales; f__Brevibacteriaceae; g__Brevibacterium	OTU_8997	k__Bacteria	OTU_5045	k__Bacteria; p__Proteobacteria; c__Alphaproteobacteria; o__unidentified_Alphaproteobacteria	OTU_11232	k__Bacteria	OTU_1492	k__Bacteria	OTU_6796	k__Bacteria; p__Cyanobacteria; c__unidentified_Cyanobacteria; o__Nostocales; f__unidentified_Nostocales; g__unidentified_Nostocales; s__Oscillatoriales_cyanobacterium_USR001	OTU_9679	k__Bacteria	OTU_9361	k__Bacteria; p__Deinococcus-Thermus; c__Deinococci; o__Deinococcales; f__Deinococcaceae; g__Deinococcus; s__Deinococcus_geothermalis	OTU_6144	k__Bacteria; p__Planctomycetes; c__Phycisphaerae; o__Tepidisphaerales; f__; g__; s__
OTU_272	k__Bacteria; p__Actinobacteria; c__unidentified_Actinobacteria; o__Corynebacteriales; f__Corynebacteriaceae; g__unidentified_Corynebacteriaceae; s__Corynebacterium_tuberculostearicum	OTU_5312	k__Bacteria; p__Spirochaetes; c__Spirochaetia; o__Spirochaetales; f__Spirochaetaceae; g__unidentified_Spirochaetaceae	OTU_9029	k__Bacteria; p__Chloroflexi; c__Ktedonobacteria; o__Ktedonobacterales; f__; g__; s__	OTU_5051	k__Bacteria; p__Proteobacteria; c__Deltaproteobacteria; o__Myxococcales; f__unidentified_Myxococcales; g__unidentified_Myxococcales; s__Anaeromyxobacter_dehalogenans	OTU_11369	k__Bacteria	OTU_1499	k__Bacteria; p__Proteobacteria; c__Gammaproteobacteria; o__Acidiferrobacterales; f__Acidiferrobacteraceae; g__; s__	OTU_6811	k__Bacteria; p__Proteobacteria; c__Alphaproteobacteria; o__unidentified_Alphaproteobacteria; f__unidentified_Alphaproteobacteria	OTU_9895	k__Bacteria; p__Firmicutes; c__Clostridia; o__Clostridiales; f__Lachnospiraceae	OTU_9390	k__Bacteria; p__Proteobacteria	OTU_6211	k__Bacteria; p__Planctomycetes; c__Phycisphaerae; o__Tepidisphaerales
OTU_274	k__Bacteria; p__Proteobacteria; c__Alphaproteobacteria; o__Caulobacterales; f__Caulobacteraceae; g__Brevundimonas	OTU_5390	k__Bacteria	OTU_9060	k__Bacteria; p__Cyanobacteria; c__unidentified_Cyanobacteria; o__unidentified_Cyanobacteria; f__unidentified_Cyanobacteria; g__unidentified_Cyanobacteria	OTU_5052	k__Bacteria; p__Firmicutes; c__Clostridia; o__Clostridiales; f__Ruminococcaceae	OTU_11376	k__Bacteria	OTU_1511	k__Bacteria; p__Firmicutes; c__Erysipelotrichia; o__Erysipelotrichales; f__Erysipelotrichaceae; g__Solobacterium; s__	OTU_6812	k__Bacteria; p__Gemmatimonadetes; c__Longimicrobia; o__Longimicrobiales; f__Longimicrobiaceae; g__; s__	OTU_9968	k__Bacteria; p__Actinobacteria; c__Acidimicrobiia; o__; f__; g__; s__	OTU_9403	k__Bacteria; p__Proteobacteria; c__Alphaproteobacteria; o__unidentified_Alphaproteobacteria; f__unidentified_Alphaproteobacteria	OTU_6220	k__Bacteria; p__Firmicutes; c__Clostridia; o__Clostridiales
OTU_275	k__Bacteria; p__Proteobacteria; c__Alphaproteobacteria; o__Rhodobacterales; f__Rhodobacteraceae; g__Rhodobacter	OTU_5457	k__Bacteria	OTU_9069	k__Bacteria; p__Planctomycetes	OTU_5053	k__Bacteria; p__Chloroflexi; c__; o__; f__; g__; s__	OTU_11878	Unknown	OTU_1520	k__Archaea; p__unidentified_Archaea; c__unidentified_Archaea; o__unidentified_Archaea; f__unidentified_Archaea; g__unidentified_Archaea	OTU_6883	k__Bacteria; p__Proteobacteria; c__Alphaproteobacteria; o__unidentified_Alphaproteobacteria; f__unidentified_Alphaproteobacteria	OTU_10053	k__Bacteria; p__Bacteroidetes; c__Bacteroidia; o__Chitinophagales; f__Chitinophagaceae	OTU_9412	Unknown	OTU_6223	k__Bacteria; p__Gemmatimonadetes; c__Longimicrobia; o__Longimicrobiales; f__Longimicrobiaceae; g__; s__
OTU_279	k__Bacteria; p__Bacteroidetes; c__Bacteroidia; o__Bacteroidales; f__Bacteroidaceae; g__Bacteroides; s__Bacteroides_uniformis	OTU_5470	k__Bacteria; p__Proteobacteria; c__Alphaproteobacteria; o__unidentified_Alphaproteobacteria	OTU_9076	k__Bacteria	OTU_5054	k__Bacteria; p__Bacteroidetes; c__Bacteroidia; o__Bacteroidales; f__Rikenellaceae; g__unidentified_Rikenellaceae; s__iron-reducing_enrichment_clone_Cl-A7	OTU_12040	k__Bacteria; p__Actinobacteria; c__Nitriliruptoria; o__Nitriliruptorales; f__Nitriliruptoraceae; g__; s__	OTU_1527	k__Bacteria; p__Tenericutes; c__Mollicutes; o__; f__; g__; s__	OTU_6886	k__Bacteria	OTU_10073	k__Bacteria; p__Proteobacteria; c__Alphaproteobacteria	OTU_9451	Unknown	OTU_6294	k__Bacteria; p__Planctomycetes; c__Planctomycetacia; o__unidentified_Planctomycetacia; f__Gemmataceae; g__; s__
OTU_282	k__Bacteria; p__Firmicutes; c__Clostridia; o__Clostridiales; f__Ruminococcaceae	OTU_5476	k__Bacteria; p__Planctomycetes; c__Phycisphaerae; o__Phycisphaerales; f__Phycisphaeraceae; g__; s__	OTU_9079	k__Bacteria; p__Bacteroidetes; c__Bacteroidia; o__Sphingobacteriales; f__Sphingobacteriaceae; g__Sphingobacterium	OTU_5059	k__Bacteria; p__Chloroflexi; c__Anaerolineae; o__; f__; g__; s__	OTU_12070	k__Bacteria	OTU_1528	k__Bacteria; p__Firmicutes; c__Bacilli; o__Bacillales; f__Bacillaceae	OTU_6907	k__Bacteria; p__Proteobacteria; c__Gammaproteobacteria; o__Oceanospirillales; f__Halomonadaceae; g__Halomonas	OTU_10078	k__Bacteria; p__Firmicutes; c__Clostridia; o__Clostridiales; f__Lachnospiraceae; g__unidentified_Lachnospiraceae	OTU_9452	Unknown	OTU_6301	k__Bacteria; p__Planctomycetes; c__; o__; f__; g__; s__
OTU_283	k__Bacteria; p__Firmicutes; c__Clostridia; o__Clostridiales; f__Lachnospiraceae; g__unidentified_Lachnospiraceae	OTU_5480	k__Bacteria; p__Firmicutes; c__Clostridia; o__Clostridiales; f__Ruminococcaceae	OTU_9083	k__Bacteria; p__Acidobacteria; c__unidentified_Acidobacteria; o__unidentified_Acidobacteria; f__unidentified_Acidobacteria; g__unidentified_Acidobacteria; s__Acidobacteria_bacterium_RBG_16_70_10	OTU_5086	k__Bacteria; p__Proteobacteria; c__Alphaproteobacteria; o__Rhizobiales; f__Xanthobacteraceae; g__; s__	OTU_12072	k__Bacteria; p__Deinococcus-Thermus; c__Deinococci; o__Thermales; f__Thermaceae; g__Thermus	OTU_1539	k__Bacteria	OTU_6915	k__Bacteria; p__Proteobacteria; c__Gammaproteobacteria; o__unidentified_Gammaproteobacteria; f__Nitrosomonadaceae; g__Nitrosomonas; s__Nitrosomonas_sp_NP1	OTU_10088	k__Bacteria; p__Proteobacteria; c__Gammaproteobacteria; o__Xanthomonadales; f__Xanthomonadaceae	OTU_9467	k__Bacteria; p__Proteobacteria; c__Gammaproteobacteria; o__unidentified_Gammaproteobacteria; f__unidentified_Gammaproteobacteria; g__unidentified_Gammaproteobacteria	OTU_6306	k__Bacteria; p__Planctomycetes; c__Phycisphaerae; o__Tepidisphaerales; f__; g__; s__
OTU_286	k__Bacteria; p__Bacteroidetes; c__Bacteroidia; o__Bacteroidales; f__Muribaculaceae; g__; s__	OTU_5488	k__Bacteria; p__Firmicutes; c__Clostridia; o__Clostridiales	OTU_9088	k__Bacteria; p__Gemmatimonadetes; c__unidentified_Gemmatimonadetes; o__Gemmatimonadales; f__Gemmatimonadaceae; g__Gemmatirosa; s__	OTU_5096	k__Bacteria; p__Chloroflexi; c__Dehalococcoidia	OTU_12123	k__Bacteria; p__Deferribacteres; c__unidentified_Deferribacteres; o__Deferribacterales; f__Deferribacteraceae	OTU_1542	k__Bacteria; p__Proteobacteria; c__Gammaproteobacteria	OTU_6958	k__Bacteria; p__Chloroflexi; c__Chloroflexia; o__Chloroflexales; f__Chloroflexaceae; g__Chloronema; s__	OTU_10160	k__Bacteria; p__Proteobacteria; c__Deltaproteobacteria; o__Myxococcales; f__Sandaracinaceae; g__; s__	OTU_9472	Unknown	OTU_6310	k__Bacteria; p__Proteobacteria; c__Gammaproteobacteria; o__unidentified_Gammaproteobacteria
OTU_294	k__Bacteria; p__Deferribacteres; c__unidentified_Deferribacteres; o__Deferribacterales; f__Deferribacteraceae; g__Mucispirillum; s__Mucispirillum_schaedleri	OTU_5490	k__Bacteria; p__Firmicutes; c__Erysipelotrichia; o__Erysipelotrichales; f__Erysipelotrichaceae; g__unidentified_Erysipelotrichaceae	OTU_9096	k__Bacteria; p__Firmicutes; c__Clostridia; o__Clostridiales; f__Lachnospiraceae	OTU_5107	k__Bacteria; p__Proteobacteria; c__Deltaproteobacteria; o__Myxococcales	OTU_12130	k__Bacteria; p__Proteobacteria; c__Alphaproteobacteria; o__Rickettsiales; f__unidentified_Rickettsiales; g__unidentified_Rickettsiales; s__	OTU_1545	k__Bacteria; p__Chlamydiae; c__unidentified_Chlamydiae; o__Chlamydiales; f__Parachlamydiaceae	OTU_6973	k__Bacteria; p__Proteobacteria; c__Alphaproteobacteria; o__Rhodospirillales; f__unidentified_Rhodospirillales; g__Magnetospirillum	OTU_10190	k__Bacteria; p__Proteobacteria; c__Alphaproteobacteria	OTU_9489	k__Bacteria	OTU_6327	k__Bacteria; p__Acidobacteria; c__Acidobacteriia; o__Solibacterales; f__unidentified_Solibacterales; g__Bryobacter; s__
OTU_301	k__Bacteria; p__Actinobacteria; c__unidentified_Actinobacteria; o__Corynebacteriales; f__Corynebacteriaceae; g__unidentified_Corynebacteriaceae; s__Corynebacterium_glutamicum	OTU_5545	k__Bacteria	OTU_9097	k__Bacteria; p__Firmicutes; c__Clostridia; o__Clostridiales	OTU_5111	k__Bacteria; p__Chloroflexi	OTU_12147	Unknown	OTU_1548	k__Bacteria; p__Proteobacteria; c__Deltaproteobacteria; o__Desulfobacterales; f__Desulfobacteraceae; g__unidentified_Desulfobacteraceae	OTU_7033	k__Bacteria	OTU_10200	k__Bacteria; p__Bacteroidetes; c__Bacteroidia; o__Bacteroidales; f__Marinifilaceae; g__Odoribacter; s__	OTU_9500	Unknown	OTU_6395	k__Bacteria; p__Chloroflexi
OTU_305	k__Bacteria; p__Firmicutes; c__Clostridia; o__Clostridiales; f__Lachnospiraceae; g__unidentified_Lachnospiraceae	OTU_5592	k__Bacteria	OTU_9100	k__Bacteria; p__Bacteroidetes; c__Bacteroidia	OTU_5143	k__Bacteria; p__Proteobacteria; c__Deltaproteobacteria; o__Myxococcales; f__Sandaracinaceae; g__; s__	OTU_12150	k__Bacteria	OTU_1551	Unknown	OTU_7098	k__Bacteria; p__Deinococcus-Thermus; c__Deinococci; o__Deinococcales; f__Deinococcaceae; g__Deinococcus	OTU_10209	k__Bacteria	OTU_9501	k__Bacteria; p__Tenericutes; c__Mollicutes	OTU_6438	k__Bacteria; p__Chloroflexi; c__Chloroflexia; o__Thermomicrobiales; f__; g__; s__
OTU_309	k__Bacteria; p__Proteobacteria; c__Alphaproteobacteria; o__Rhizobiales; f__unidentified_Rhizobiales; g__Devosia; s__	OTU_5643	k__Bacteria; p__Firmicutes; c__Clostridia; o__Clostridiales	OTU_9103	k__Bacteria; p__Bacteroidetes; c__Bacteroidia; o__Flavobacteriales; f__Flavobacteriaceae; g__Flavobacterium; s__Flavobacterium_noncentrifugens	OTU_5144	k__Bacteria; p__Proteobacteria; c__Deltaproteobacteria; o__Syntrophobacterales; f__Syntrophaceae; g__Desulfomonile; s__	OTU_12317	k__Bacteria	OTU_1552	k__Bacteria	OTU_7115	k__Bacteria; p__Proteobacteria; c__Alphaproteobacteria	OTU_10221	k__Bacteria; p__Proteobacteria; c__Alphaproteobacteria; o__unidentified_Alphaproteobacteria; f__Paracaedibacteraceae; g__unidentified_Paracaedibacteraceae; s\_\_bacterium\_enrichment\_culture\_clone\_B88	OTU_9515	k__Bacteria	OTU_6443	Unknown
OTU_312	k__Bacteria; p__Bacteroidetes; c__Bacteroidia; o__Bacteroidales; f__Marinifilaceae; g__Odoribacter; s__	OTU_5651	k__Bacteria; p__Bacteroidetes; c__Bacteroidia; o__Flavobacteriales; f__Flavobacteriaceae; g__Flavobacterium; s__Flavobacterium_suncheonense	OTU_9114	k__Bacteria; p__Bacteroidetes; c__Bacteroidia; o__Bacteroidales; f__Muribaculaceae; g__; s__	OTU_5148	k__Bacteria; p__Actinobacteria; c__Acidimicrobiia; o__; f__; g__; s__	OTU_12318	k__Bacteria; p__Proteobacteria; c__Deltaproteobacteria	OTU_1563	k__Bacteria; p__Proteobacteria; c__Deltaproteobacteria; o__Desulfobacterales; f__Desulfobacteraceae; g__Desulfosarcina; s__	OTU_7151	k__Bacteria; p__Bacteroidetes; c__Ignavibacteria; o__; f__; g__; s__	OTU_10222	k__Bacteria; p__Armatimonadetes; c__Fimbriimonadia; o__Fimbriimonadales; f__Fimbriimonadaceae; g__; s__	OTU_9524	k__Bacteria	OTU_6459	k__Bacteria; p__unidentified_Bacteria; c__unidentified_Bacteria
OTU_321	k__Bacteria; p__Firmicutes; c__Clostridia; o__Clostridiales; f__Ruminococcaceae	OTU_5675	k__Bacteria; p__Cloacimonetes; c__; o__; f__; g__; s__	OTU_9116	k__Bacteria; p__Bacteroidetes; c__Bacteroidia; o__Chitinophagales	OTU_5169	k__Bacteria; p__Planctomycetes; c__Planctomycetacia; o__unidentified_Planctomycetacia; f__Gemmataceae; g__; s__	OTU_12528	k__Bacteria; p__Bacteroidetes; c__Bacteroidia	OTU_1571	k__Bacteria; p__Bacteroidetes; c__Ignavibacteria	OTU_7282	k__Bacteria; p__Proteobacteria; c__Alphaproteobacteria; o__Caulobacterales; f__Caulobacteraceae; g__; s__	OTU_10316	k__Bacteria; p__Bacteroidetes; c__Bacteroidia; o__Chitinophagales; f__Chitinophagaceae; g__; s__	OTU_9537	k__Bacteria; p__Proteobacteria; c__Alphaproteobacteria; o__Sphingomonadales; f__Sphingomonadaceae	OTU_6469	k__Bacteria; p__Planctomycetes; c__Phycisphaerae; o__Tepidisphaerales; f__; g__; s__
OTU_329	k__Bacteria; p__Actinobacteria; c__unidentified_Actinobacteria; o__Corynebacteriales; f__Mycobacteriaceae; g__Mycobacterium	OTU_5691	k__Bacteria; p__Firmicutes; c__Clostridia; o__Clostridiales; f__Ruminococcaceae; g__Ruminiclostridium	OTU_9119	k__Bacteria	OTU_5176	k__Bacteria; p__Proteobacteria; c__Alphaproteobacteria; o__Rickettsiales; f__unidentified_Rickettsiales; g__unidentified_Rickettsiales; s__	OTU_12563	k__Bacteria; p__Candidatus_Kaiserbacteria; c__; o__; f__; g__; s__	OTU_1574	k__Bacteria; p__Bacteroidetes; c__Bacteroidia; o__Chitinophagales; f__; g__; s__	OTU_7344	k__Bacteria; p__Tenericutes; c__Mollicutes; o__Haloplasmatales; f__Haloplasmataceae; g__Haloplasma	OTU_10407	k__Bacteria; p__Bacteroidetes; c__Bacteroidia; o__Cytophagales; f__Microscillaceae	OTU_9604	k__Bacteria; p__Firmicutes; c__Clostridia; o__Clostridiales; f__Lachnospiraceae	OTU_6471	k__Bacteria
OTU_331	k__Bacteria; p__Proteobacteria; c__Gammaproteobacteria; o__unidentified_Gammaproteobacteria; f__Rhodocyclaceae	OTU_5717	k__Bacteria; p__Bacteroidetes; c__Bacteroidia; o__Cytophagales; f__Cyclobacteriaceae; g__Algoriphagus; s__	OTU_9122	k__Bacteria; p__Bacteroidetes; c__Bacteroidia; o__Chitinophagales; f__Chitinophagaceae; g__Terrimonas	OTU_5179	k__Bacteria; p__Spirochaetes; c__Spirochaetia; o__Spirochaetales; f__Spirochaetaceae	OTU_12574	k__Bacteria	OTU_1575	k__Bacteria; p__Firmicutes; c__Clostridia; o__Clostridiales	OTU_7345	k__Bacteria; p__Firmicutes; c__Clostridia; o__Clostridiales; f__unidentified_Clostridiales	OTU_10516	k__Bacteria; p__Proteobacteria	OTU_9632	Unknown	OTU_6472	k__Bacteria
OTU_334	k__Bacteria; p__Firmicutes; c__Clostridia; o__Clostridiales; f__Ruminococcaceae; g__unidentified_Ruminococcaceae; s__Ruminococcus_bicirculans	OTU_5719	k__Bacteria	OTU_9124	k__Bacteria; p__Chloroflexi; c__Chloroflexia; o__Chloroflexales; f__Roseiflexaceae; g__; s__	OTU_5204	k__Bacteria; p__Caldiserica; c__Caldisericia; o__Caldisericales; f__Caldisericaceae; g__Caldisericum; s__	OTU_12832	k__Bacteria	OTU_1579	k__Bacteria; p__Candidatus_Kaiserbacteria; c__; o__; f__; g__; s__	OTU_7346	k__Bacteria; p__Acidobacteria; c__Holophagae; o__Acanthopleuribacterales; f__Acanthopleuribacteraceae; g__Acanthopleuribacter; s__	OTU_10521	k__Bacteria; p__Gemmatimonadetes; c__unidentified_Gemmatimonadetes; o__Gemmatimonadales; f__Gemmatimonadaceae	OTU_9761	k__Bacteria	OTU_6484	k__Bacteria; p__Planctomycetes; c__Phycisphaerae; o__Tepidisphaerales; f__Tepidisphaeraceae; g__; s__
OTU_335	k__Bacteria; p__Firmicutes; c__Clostridia; o__Clostridiales; f__Lachnospiraceae	OTU_5722	k__Bacteria	OTU_9125	k__Bacteria; p__Verrucomicrobia; c__Verrucomicrobiae	OTU_5240	k__Bacteria; p__Proteobacteria; c__Gammaproteobacteria	OTU_12981	k__Bacteria; p__Bacteroidetes; c__Bacteroidia; o__Bacteroidales; f__Muribaculaceae; g__; s__	OTU_1581	k__Bacteria; p__Chloroflexi; c__Anaerolineae; o__Anaerolineales; f__Anaerolineaceae; g__; s__	OTU_7383	k__Bacteria; p__Proteobacteria; c__Alphaproteobacteria	OTU_10534	k__Bacteria	OTU_9852	k__Bacteria; p__Firmicutes; c__Bacilli; o__Bacillales; f__Bacillaceae	OTU_6487	k__Bacteria; p__Spirochaetes; c__Spirochaetia; o__Spirochaetales; f__Spirochaetaceae; g__unidentified_Spirochaetaceae; s__Spirochaetaceae_bacterium_SURF-1
OTU_338	k__Bacteria; p__Actinobacteria; c__Coriobacteriia; o__Coriobacteriales; f__Eggerthellaceae; g__Enterorhabdus	OTU_5751	k__Bacteria; p__Bacteroidetes; c__Bacteroidia; o__Chitinophagales; f__Saprospiraceae	OTU_9128	k__Archaea; p__Thaumarchaeota; c__Nitrososphaeria; o__Nitrososphaerales; f__Nitrososphaeraceae; g__; s__	OTU_5243	k__Bacteria; p__Acidobacteria; c__unidentified_Acidobacteria; o__unidentified_Acidobacteria; f__unidentified_Acidobacteria; g__unidentified_Acidobacteria; s__uncultivated_soil_bacterium_clone_S111	OTU_13167	k__Bacteria	OTU_1589	k__Bacteria; p__unidentified_Bacteria; c__unidentified_Bacteria; o__unidentified_Bacteria; f__unidentified_Bacteria; g__unidentified_Bacteria; s__bacterium_enrichment_culture_clone_EBa3	OTU_7390	k__Bacteria; p__Firmicutes; c__Bacilli; o__Bacillales	OTU_10601	k__Bacteria; p__Bacteroidetes; c__Bacteroidia	OTU_9891	Unknown	OTU_6498	k__Bacteria; p__Gemmatimonadetes; c__Longimicrobia; o__Longimicrobiales; f__Longimicrobiaceae; g__; s__
OTU_339	k__Bacteria; p__Proteobacteria; c__Alphaproteobacteria; o__Rhizobiales; f__Xanthobacteraceae	OTU_5769	k__Bacteria	OTU_9132	k__Bacteria; p__Chloroflexi; c__Anaerolineae; o__Caldilineales; f__Caldilineaceae; g__Litorilinea; s__	OTU_5284	k__Bacteria; p__Proteobacteria; c__Deltaproteobacteria; o__Desulfovibrionales; f__Desulfovibrionaceae; g__Desulfovibrio	OTU_13212	k__Bacteria; p__Candidatus_Yanofskybacteria; c__unidentified_Candidatus_Yanofskybacteria; o__unidentified_Candidatus_Yanofskybacteria; f__unidentified_Candidatus_Yanofskybacteria; g__unidentified_Candidatus_Yanofskybacteria	OTU_1594	k__Bacteria; p__Bacteroidetes; c__Bacteroidia; o__; f__; g__; s__	OTU_7421	k__Bacteria; p__Proteobacteria; c__Alphaproteobacteria	OTU_10611	k__Bacteria; p__Armatimonadetes; c__Chthonomonadetes; o__Chthonomonadales; f__Chthonomonadaceae; g__Chthonomonas; s__	OTU_9896	Unknown	OTU_6513	k__Bacteria; p__Planctomycetes; c__Planctomycetacia; o__; f__; g__; s__
OTU_345	k__Bacteria; p__Proteobacteria; c__Gammaproteobacteria; o__Oceanospirillales; f__Halomonadaceae; g__Halomonas	OTU_5781	k__Bacteria	OTU_9144	k__Bacteria	OTU_5287	k__Bacteria; p__Proteobacteria; c__Gammaproteobacteria			OTU_1622	k__Bacteria; p__Cyanobacteria; c__unidentified_Cyanobacteria; o__unidentified_Cyanobacteria; f__unidentified_Cyanobacteria; g__unidentified_Cyanobacteria	OTU_7432	k__Bacteria; p__Firmicutes; c__Clostridia; o__Clostridiales	OTU_10793	k__Bacteria; p__Proteobacteria; c__Deltaproteobacteria; o__Bradymonadales; f__; g__; s__	OTU_9908	k__Bacteria; p__Cyanobacteria; c__unidentified_Cyanobacteria; o__Nostocales; f__Coleofasciculaceae	OTU_6579	k__Bacteria; p__Proteobacteria; c__Deltaproteobacteria; o__Myxococcales; f__Haliangiaceae; g__Haliangium; s__
OTU_347	k__Bacteria; p__Firmicutes; c__Clostridia; o__Clostridiales; f__Lachnospiraceae; g__Hungatella; s__	OTU_5820	Unknown	OTU_9146	Unknown	OTU_5288	k__Bacteria; p__Bacteroidetes; c__Bacteroidia; o__Chitinophagales; f__Chitinophagaceae			OTU_1633	k__Bacteria; p__Acidobacteria; c__unidentified_Acidobacteria; o__unidentified_Acidobacteria	OTU_7442	k__Bacteria; p__Proteobacteria; c__Alphaproteobacteria	OTU_10855	k__Bacteria; p__Bacteroidetes; c__Bacteroidia	OTU_9910	Unknown	OTU_6620	Unknown
OTU_356	k__Bacteria; p__Actinobacteria; c__unidentified_Actinobacteria; o__Pseudonocardiales; f__Pseudonocardiaceae; g__Pseudonocardia; s__Pseudonocardia_carboxydivorans	OTU_5856	k__Bacteria; p__Proteobacteria; c__Alphaproteobacteria; o__Caulobacterales; f__Hyphomonadaceae; g__unidentified_Hyphomonadaceae; s__Caulobacteraceae_bacterium_TH1-2	OTU_9189	k__Bacteria; p__Proteobacteria; c__Deltaproteobacteria; o__Desulfovibrionales; f__Desulfovibrionaceae; g__Desulfovibrio; s__Desulfovibrio_sp_UNSW3caefatS	OTU_5307	k__Bacteria; p__Actinobacteria; c__Acidimicrobiia; o__Actinomarinales; f__; g__; s__			OTU_1634	k__Bacteria; p__Bacteroidetes; c__Bacteroidia; o__Bacteroidales; f__Marinilabiliaceae	OTU_7444	k__Bacteria	OTU_10951	k__Bacteria; p__Bacteroidetes; c__Ignavibacteria; o__; f__; g__; s__	OTU_9918	k__Bacteria; p__Actinobacteria; c__unidentified_Actinobacteria; o__Propionibacteriales; f__Propionibacteriaceae; g__Tessaracoccus	OTU_6645	k__Bacteria; p__Planctomycetes; c__Phycisphaerae; o__Tepidisphaerales
OTU_357	k__Bacteria; p__Proteobacteria; c__Gammaproteobacteria; o__Pseudomonadales; f__Moraxellaceae; g__Acinetobacter	OTU_5866	k__Bacteria; p__Firmicutes; c__Clostridia; o__unidentified_Clostridia; f__unidentified_Clostridia; g__unidentified_Clostridia; s__Clostridia_bacterium_DTU014	OTU_9208	k__Bacteria	OTU_5337	k__Bacteria; p__Lentisphaerae; c__Lentisphaeria; o__Victivallales; f__; g__; s__			OTU_1642	k__Bacteria; p__Planctomycetes; c__Planctomycetacia; o__unidentified_Planctomycetacia; f__Isosphaeraceae; g__; s__	OTU_7470	k__Bacteria; p__Verrucomicrobia; c__Verrucomicrobiae; o__; f__; g__; s__	OTU_10966	Unknown	OTU_9919	k__Bacteria	OTU_6646	k__Bacteria; p__Actinobacteria; c__Acidimicrobiia
OTU_358	k__Bacteria; p__Actinobacteria; c__unidentified_Actinobacteria; o__Corynebacteriales; f__Corynebacteriaceae; g__unidentified_Corynebacteriaceae; s__Corynebacterium_mucifaciens	OTU_5901	k__Bacteria	OTU_9213	k__Bacteria; p__Firmicutes; c__Clostridia; o__Clostridiales; f__Defluviitaleaceae; g__; s__	OTU_5364	k__Bacteria; p__Gemmatimonadetes; c__unidentified_Gemmatimonadetes; o__Gemmatimonadales; f__Gemmatimonadaceae			OTU_1643	k__Bacteria; p__Gemmatimonadetes; c__; o__; f__; g__; s__	OTU_7492	k__Bacteria; p__Armatimonadetes; c__Fimbriimonadia; o__Fimbriimonadales; f__Fimbriimonadaceae; g__; s__	OTU_10979	k__Bacteria; p__Planctomycetes; c__Planctomycetacia; o__unidentified_Planctomycetacia; f__unidentified_Planctomycetacia; g__Pirellula	OTU_9966	Unknown	OTU_6647	k__Bacteria; p__Actinobacteria; c__Thermoleophilia; o__Solirubrobacterales
OTU_360	k__Bacteria; p__Bacteroidetes; c__Bacteroidia; o__Bacteroidales; f__Muribaculaceae; g__; s__	OTU_5906	k__Bacteria	OTU_9233	k__Bacteria; p__Spirochaetes; c__Spirochaetia; o__Spirochaetales; f__Spirochaetaceae	OTU_5379	k__Bacteria; p__Actinobacteria; c__unidentified_Actinobacteria; o__Streptosporangiales; f__Thermomonosporaceae; g__Thermomonospora; s__Thermomonospora_chromogena			OTU_1647	k__Bacteria; p__Candidatus_Magasanikbacteria	OTU_7593	k__Bacteria; p__Proteobacteria; c__Gammaproteobacteria	OTU_10981	k__Bacteria	OTU_9992	k__Bacteria; p__Bacteroidetes; c__Bacteroidia; o__Bacteroidales; f__Rikenellaceae; g__unidentified_Rikenellaceae; s__Bacteroidales_bacterium_P59	OTU_6662	k__Bacteria; p__Firmicutes; c__Bacilli; o__Bacillales
OTU_380	k__Bacteria; p__Firmicutes; c__Clostridia; o__Clostridiales; f__Ruminococcaceae; g__unidentified_Ruminococcaceae	OTU_5962	k__Bacteria	OTU_9244	Unknown	OTU_5382	k__Bacteria; p__Bacteroidetes; c__Bacteroidia; o__Chitinophagales; f__Chitinophagaceae; g__Chitinophaga; s__Chitinophaga_filiformis			OTU_1656	k__Bacteria	OTU_7638	k__Bacteria; p__Acidobacteria; c__Acidobacteriia; o__Solibacterales; f__unidentified_Solibacterales; g__Bryobacter; s__	OTU_11003	k__Bacteria; p__Tenericutes; c__Mollicutes; o__; f__; g__; s__	OTU_10081	Unknown	OTU_6665	k__Bacteria; p__unidentified_Bacteria; c__unidentified_Bacteria; o__unidentified_Bacteria; f__unidentified_Bacteria; g__unidentified_Bacteria; s__bacterium_LY17
OTU_386	k__Bacteria; p__Firmicutes; c__Clostridia; o__Clostridiales; f__Lachnospiraceae; g__Lachnoclostridium; s__[Clostridium]_clostridioforme	OTU_5965	k__Bacteria; p__Proteobacteria; c__Alphaproteobacteria; o__Holosporales; f__Holosporaceae	OTU_9304	k__Bacteria	OTU_5384	k__Bacteria; p__Proteobacteria; c__Alphaproteobacteria; o__unidentified_Alphaproteobacteria; f__Acetobacteraceae			OTU_1657	k__Bacteria; p__Proteobacteria; c__Alphaproteobacteria; o__Rickettsiales	OTU_7643	k__Bacteria; p__Proteobacteria; c__Alphaproteobacteria; o__unidentified_Alphaproteobacteria; f__unidentified_Alphaproteobacteria	OTU_11005	k__Bacteria; p__Bacteroidetes; c__Bacteroidia	OTU_10125	k__Bacteria; p__Chloroflexi; c__Chloroflexia; o__Chloroflexales; f__Roseiflexaceae; g__; s__	OTU_6753	k__Bacteria; p__Chloroflexi; c__Chloroflexia; o__Kallotenuales; f__; g__; s__
OTU_387	k__Bacteria; p__Firmicutes; c__Clostridia; o__Clostridiales; f__Ruminococcaceae	OTU_6039	k__Bacteria	OTU_9312	k__Bacteria; p__Firmicutes; c__Clostridia; o__Clostridiales; f__Ruminococcaceae	OTU_5412	k__Bacteria; p__Proteobacteria; c__Deltaproteobacteria; o__Myxococcales; f__Haliangiaceae; g__Haliangium			OTU_1663	k__Bacteria; p__Proteobacteria; c__Deltaproteobacteria; o__unidentified_Deltaproteobacteria; f__unidentified_Deltaproteobacteria; g__unidentified_Deltaproteobacteria; s\_\_bacterium\_enrichment\_culture\_clone\_22	OTU_7686	k__Bacteria; p__Spirochaetes; c__Spirochaetia; o__Spirochaetales; f__Spirochaetaceae; g__unidentified_Spirochaetaceae; s__Spirochaeta_sp_MWH-HuW8	OTU_11008	k__Bacteria; p__Planctomycetes; c__Phycisphaerae; o__Phycisphaerales; f__Phycisphaeraceae; g__; s__	OTU_10129	k__Bacteria; p__Proteobacteria; c__Gammaproteobacteria; o__unidentified_Gammaproteobacteria; f__unidentified_Gammaproteobacteria; g__unidentified_Gammaproteobacteria; s__Candidatus_Thioglobus_sp_REDSEA-S12_B1	OTU_6773	k__Bacteria; p__Planctomycetes; c__Planctomycetacia; o__unidentified_Planctomycetacia; f__Isosphaeraceae; g__; s__
OTU_388	k__Bacteria; p__Bacteroidetes; c__Bacteroidia; o__Bacteroidales; f__Rikenellaceae; g__Alistipes; s__	OTU_6064	k__Bacteria	OTU_9370	k__Bacteria; p__Verrucomicrobia; c__Verrucomicrobiae; o__; f__; g__; s__	OTU_5413	k__Bacteria; p__Latescibacteria; c__; o__; f__; g__; s__			OTU_1671	k__Bacteria	OTU_7782	k__Bacteria; p__Firmicutes; c__Clostridia; o__Clostridiales; f__unidentified_Clostridiales	OTU_11010	k__Bacteria; p__Candidatus_Wolfebacteria; c__unidentified_Candidatus_Wolfebacteria; o__unidentified_Candidatus_Wolfebacteria; f__unidentified_Candidatus_Wolfebacteria; g__unidentified_Candidatus_Wolfebacteria; s__Candidatus_Wolfebacteria_bacterium_GW2011_GWB1_47_1	OTU_10131	k__Bacteria; p__Proteobacteria; c__Deltaproteobacteria; o__Myxococcales; f__Sandaracinaceae	OTU_6779	k__Bacteria; p__Bacteroidetes; c__Bacteroidia; o__Sphingobacteriales; f__; g__; s__
OTU_395	k__Bacteria; p__Firmicutes; c__Clostridia; o__Clostridiales; f__Ruminococcaceae	OTU_6086	k__Bacteria	OTU_9401	k__Bacteria; p__Planctomycetes; c__Planctomycetacia; o__unidentified_Planctomycetacia; f__Gemmataceae; g__; s__	OTU_5443	k__Bacteria; p__Firmicutes; c__Clostridia; o__Clostridiales; f__Lachnospiraceae; g__Oribacterium; s__			OTU_1675	k__Bacteria	OTU_7804	k__Bacteria; p__Tenericutes; c__Mollicutes; o__Mycoplasmatales; f__Mycoplasmataceae; g__Ureaplasma; s__	OTU_11077	k__Bacteria; p__Proteobacteria	OTU_10273	Unknown	OTU_6816	k__Bacteria; p__Chloroflexi; c__Chloroflexia; o__Chloroflexales; f__Chloroflexaceae; g__; s__
OTU_399	k__Bacteria; p__Bacteroidetes; c__Bacteroidia; o__Bacteroidales; f__Muribaculaceae; g__; s__	OTU_6094	k__Bacteria	OTU_9494	k__Bacteria; p__Proteobacteria; c__Gammaproteobacteria; o__Legionellales; f__Legionellaceae; g__Legionella	OTU_5464	k__Bacteria; p__Chloroflexi			OTU_1676	k__Bacteria; p__Gemmatimonadetes; c__; o__; f__; g__; s__	OTU_8000	k__Bacteria; p__unidentified_Bacteria; c__unidentified_Bacteria; o__unidentified_Bacteria; f__unidentified_Bacteria; g__Candidatus_Omnitrophus; s__	OTU_11109	k__Bacteria	OTU_10275	k__Bacteria; p__Proteobacteria; c__Deltaproteobacteria	OTU_6826	k__Bacteria; p__Proteobacteria; c__Alphaproteobacteria; o__Rhizobiales; f__Beijerinckiaceae; g__Methylobacterium; s__
OTU_401	k__Bacteria; p__Proteobacteria; c__Alphaproteobacteria; o__Sphingomonadales; f__Sphingomonadaceae; g__Porphyrobacter; s__	OTU_6132	k__Bacteria; p__Actinobacteria; c__unidentified_Actinobacteria; o__Glycomycetales; f__Glycomycetaceae	OTU_9525	k__Bacteria; p__Proteobacteria; c__Alphaproteobacteria; o__Rickettsiales; f__unidentified_Rickettsiales; g__unidentified_Rickettsiales; s__	OTU_5468	k__Bacteria; p__Chloroflexi; c__Anaerolineae; o__; f__; g__; s__			OTU_1682	k__Bacteria; p__Firmicutes; c__Clostridia; o__Clostridiales	OTU_8114	k__Bacteria; p__Firmicutes; c__Clostridia; o__Clostridiales; f__Peptococcaceae; g__Peptococcus; s__	OTU_11122	k__Bacteria; p__Proteobacteria; c__Alphaproteobacteria	OTU_10319	k__Bacteria; p__Acidobacteria; c__unidentified_Acidobacteria; o__unidentified_Acidobacteria; f__unidentified_Acidobacteria; g__unidentified_Acidobacteria	OTU_6845	k__Bacteria
OTU_403	k__Bacteria; p__Proteobacteria; c__Gammaproteobacteria; o__Pasteurellales; f__Pasteurellaceae	OTU_6179	k__Bacteria; p__Proteobacteria; c__Gammaproteobacteria	OTU_9526	k__Bacteria; p__Acidobacteria; c__Acidobacteriia; o__; f__; g__; s__	OTU_5473	k__Bacteria; p__Proteobacteria; c__Gammaproteobacteria; o__unidentified_Gammaproteobacteria; f__Competibacteraceae; g__Candidatus_Competibacter; s__			OTU_1692	k__Archaea; p__unidentified_Archaea; c__unidentified_Archaea; o__unidentified_Archaea; f__unidentified_Archaea; g__unidentified_Archaea	OTU_8238	k__Bacteria; p__Firmicutes; c__Clostridia; o__Clostridiales; f__Ruminococcaceae	OTU_11145	k__Bacteria	OTU_10331	Unknown	OTU_6892	k__Bacteria; p__Planctomycetes; c__Planctomycetacia; o__unidentified_Planctomycetacia; f__Gemmataceae
OTU_404	k__Bacteria; p__Proteobacteria; c__Alphaproteobacteria; o__Rhizobiales; f__Rhizobiaceae; g__unidentified_Rhizobiaceae	OTU_6213	k__Bacteria; p__Deinococcus-Thermus; c__Deinococci; o__Deinococcales; f__Deinococcaceae; g__Deinococcus	OTU_9534	k__Bacteria; p__Acidobacteria; c__Acidobacteriia; o__Solibacterales; f__unidentified_Solibacterales; g__Bryobacter; s__	OTU_5479	k__Bacteria; p__Acidobacteria; c__Acidobacteriia; o__Solibacterales; f__unidentified_Solibacterales; g__Bryobacter; s__			OTU_1709	k__Bacteria; p__Proteobacteria; c__Deltaproteobacteria; o__Desulfuromonadales; f__Geobacteraceae; g__Geothermobacter	OTU_8273	k__Bacteria	OTU_11172	k__Bacteria; p__Planctomycetes; c__Planctomycetacia; o__Planctomycetales; f__; g__; s__	OTU_10335	k__Bacteria; p__Proteobacteria; c__Deltaproteobacteria; o__Myxococcales	OTU_6962	k__Bacteria; p__Actinobacteria
OTU_407	k__Bacteria; p__Proteobacteria; c__Alphaproteobacteria; o__Sphingomonadales; f__Sphingomonadaceae; g__Sphingomonas; s__Sphingomonas_paucimobilis	OTU_6214	k__Bacteria; p__Planctomycetes; c__Planctomycetacia; o__unidentified_Planctomycetacia; f__Gemmataceae; g__; s__	OTU_9550	k__Bacteria; p__Bacteroidetes; c__Bacteroidia; o__Chitinophagales; f__Chitinophagaceae; g__unidentified_Chitinophagaceae; s__Chitinophaga_sp_BN130233	OTU_5495	k__Bacteria; p__Bacteroidetes; c__Bacteroidia; o__Bacteroidales; f__Prevotellaceae; g__unidentified_Prevotellaceae; s__Prevotella_sp_152R-1a			OTU_1715	k__Bacteria; p__Bacteroidetes; c__Bacteroidia; o__Bacteroidales; f__Muribaculaceae; g__; s__	OTU_8338	k__Bacteria	OTU_11182	k__Bacteria; p__Chloroflexi; c__; o__; f__; g__; s__	OTU_10337	Unknown	OTU_6988	k__Bacteria
OTU_411	k__Bacteria; p__Proteobacteria; c__Gammaproteobacteria; o__unidentified_Gammaproteobacteria; f__Burkholderiaceae	OTU_6218	k__Bacteria	OTU_9561	k__Bacteria; p__Gemmatimonadetes; c__unidentified_Gemmatimonadetes; o__Gemmatimonadales; f__Gemmatimonadaceae	OTU_5523	k__Bacteria; p__Firmicutes; c__Clostridia; o__Clostridiales; f__Lachnospiraceae; g__Marvinbryantia; s__			OTU_1726	k__Bacteria; p__Chlamydiae; c__unidentified_Chlamydiae; o__Chlamydiales; f__Simkaniaceae; g__Candidatus_Rhabdochlamydia	OTU_8429	k__Bacteria; p__Gemmatimonadetes; c__unidentified_Gemmatimonadetes; o__Gemmatimonadales; f__Gemmatimonadaceae; g__; s__	OTU_11191	k__Bacteria	OTU_10345	Unknown	OTU_7007	k__Bacteria
OTU_413	k__Bacteria; p__Fusobacteria; c__Fusobacteriia; o__Fusobacteriales; f__Fusobacteriaceae; g__Fusobacterium; s__Fusobacterium_mortiferum	OTU_6262	k__Bacteria; p__Tenericutes; c__Mollicutes; o__; f__; g__; s__	OTU_9564	k__Bacteria; p__Bacteroidetes; c__Bacteroidia; o__Bacteroidales; f__Muribaculaceae	OTU_5539	k__Bacteria			OTU_1729	k__Bacteria; p__Zixibacteria; c__; o__; f__; g__; s__	OTU_8624	k__Bacteria; p__Proteobacteria; c__Alphaproteobacteria	OTU_11271	k__Bacteria	OTU_10364	k__Bacteria; p__Actinobacteria; c__Acidimicrobiia	OTU_7014	k__Bacteria
OTU_442	k__Bacteria; p__Firmicutes; c__Clostridia; o__Clostridiales; f__Lachnospiraceae	OTU_6270	k__Bacteria	OTU_9585	k__Bacteria	OTU_5571	k__Bacteria; p__Bacteroidetes; c__Bacteroidia; o__Bacteroidales; f__Prolixibacteraceae; g__; s__			OTU_1731	k__Bacteria; p__Candidatus_Nomurabacteria; c__; o__; f__; g__; s__	OTU_8640	k__Bacteria; p__Actinobacteria; c__Coriobacteriia; o__Coriobacteriales; f__Atopobiaceae; g__; s__	OTU_11272	k__Bacteria	OTU_10371	k__Bacteria	OTU_7073	k__Bacteria; p__Proteobacteria; c__Alphaproteobacteria; o__unidentified_Alphaproteobacteria
OTU_447	k__Bacteria; p__Firmicutes; c__Clostridia; o__Clostridiales; f__Ruminococcaceae; g__Intestinimonas; s__	OTU_6274	k__Bacteria; p__Proteobacteria; c__Alphaproteobacteria; o__Rhodospirillales; f__unidentified_Rhodospirillales; g__Telmatospirillum; s__	OTU_9591	k__Bacteria; p__Planctomycetes; c__; o__; f__; g__; s__	OTU_5610	k__Archaea; p__Euryarchaeota; c__Halobacteria; o__Halobacteriales; f__Haloferacaceae; g__Halorubrum			OTU_1738	k__Bacteria; p__Proteobacteria; c__Alphaproteobacteria	OTU_8647	k__Bacteria; p__Actinobacteria; c__unidentified_Actinobacteria; o__Actinomycetales; f__Actinomycetaceae; g__Actinomyces	OTU_11286	k__Bacteria; p__Verrucomicrobia; c__Verrucomicrobiae; o__Verrucomicrobiales; f__Verrucomicrobiaceae	OTU_10405	k__Bacteria	OTU_7078	k__Bacteria; p__Bacteroidetes; c__Rhodothermia; o__Rhodothermales; f__Rhodothermaceae; g__; s__
OTU_455	k__Bacteria; p__Actinobacteria; c__unidentified_Actinobacteria; o__Corynebacteriales; f__Corynebacteriaceae; g__Lawsonella; s__	OTU_6282	k__Bacteria; p__Bacteroidetes; c__Bacteroidia; o__Chitinophagales; f__Saprospiraceae	OTU_9612	k__Bacteria; p__Chloroflexi; c__Anaerolineae; o__unidentified_Anaerolineae; f__unidentified_Anaerolineae; g__unidentified_Anaerolineae; s__anaerobic_bacterium_MO-CFX2	OTU_5626	k__Bacteria; p__Acidobacteria; c__Acidobacteriia; o__Acidobacteriales			OTU_1740	k__Bacteria	OTU_8676	k__Bacteria; p__Gemmatimonadetes; c__unidentified_Gemmatimonadetes; o__Gemmatimonadales; f__Gemmatimonadaceae; g__unidentified_Gemmatimonadaceae; s__Gemmatimonadetes_bacterium_WY71	OTU_11322	k__Bacteria; p__Proteobacteria; c__Gammaproteobacteria; o__Oceanospirillales; f__Saccharospirillaceae; g__Oceaniserpentilla; s__	OTU_10477	k__Bacteria	OTU_7120	k__Bacteria
OTU_488	k__Bacteria; p__Firmicutes; c__Clostridia; o__Clostridiales; f__Ruminococcaceae; g__Ruminiclostridium; s__	OTU_6295	k__Bacteria; p__Proteobacteria	OTU_9653	k__Bacteria	OTU_5676	k__Bacteria			OTU_1741	k__Bacteria; p__Candidatus_Kaiserbacteria	OTU_8700	k__Bacteria; p__Tenericutes; c__Mollicutes; o__Mycoplasmatales; f__Mycoplasmataceae; g__Mycoplasma; s__Mycoplasma_sualvi	OTU_11327	k__Bacteria	OTU_10488	Unknown	OTU_7176	k__Bacteria; p__Chloroflexi; c__Chloroflexia; o__Thermomicrobiales; f__; g__; s__
OTU_523	k__Bacteria; p__Firmicutes; c__Clostridia; o__Clostridiales; f__Lachnospiraceae; g__Blautia	OTU_6296	k__Bacteria	OTU_9664	k__Bacteria; p__Planctomycetes; c__Phycisphaerae; o__Tepidisphaerales; f__; g__; s__	OTU_5694	k__Bacteria			OTU_1767	k__Bacteria; p__Spirochaetes; c__Spirochaetia; o__Spirochaetales; f__Spirochaetaceae; g__; s__	OTU_8718	k__Bacteria; p__Firmicutes; c__Clostridia; o__Clostridiales	OTU_11380	k__Bacteria; p__Proteobacteria; c__Gammaproteobacteria; o__unidentified_Gammaproteobacteria	OTU_10498	Unknown	OTU_7178	k__Bacteria; p__Bacteroidetes; c__Bacteroidia; o__Cytophagales; f__Spirosomaceae
OTU_535	k__Bacteria; p__Firmicutes; c__Clostridia; o__Clostridiales; f__Ruminococcaceae; g__unidentified_Ruminococcaceae; s__[Clostridium]_papyrosolvens	OTU_6369	k__Bacteria; p__Planctomycetes	OTU_9665	k__Bacteria; p__Proteobacteria; c__Deltaproteobacteria	OTU_5716	k__Bacteria; p__Firmicutes; c__Clostridia; o__Clostridiales; f__Lachnospiraceae			OTU_1769	k__Bacteria; p__Bacteroidetes; c__Bacteroidia; o__Cytophagales; f__Hymenobacteraceae; g__Hymenobacter	OTU_8719	k__Bacteria; p__Proteobacteria; c__Deltaproteobacteria; o__Oligoflexales; f__Oligoflexaceae; g__; s__	OTU_11388	k__Bacteria; p__Bacteroidetes; c__Bacteroidia; o__Chitinophagales; f__; g__; s__	OTU_10569	k__Bacteria; p__Firmicutes; c__Clostridia; o__Clostridiales; f__Heliobacteriaceae; g__Hydrogenispora; s__	OTU_7191	k__Bacteria
OTU_552	k__Bacteria; p__Firmicutes; c__Clostridia; o__Clostridiales; f__Lachnospiraceae	OTU_6388	k__Bacteria	OTU_9684	k__Bacteria	OTU_5735	k__Bacteria; p__Chloroflexi; c__Anaerolineae; o__; f__; g__; s__			OTU_1772	k__Bacteria; p__Bacteroidetes; c__Bacteroidia; o__Sphingobacteriales; f__Lentimicrobiaceae; g__; s__	OTU_8731	k__Bacteria; p__Firmicutes; c__Clostridia; o__Clostridiales; f__unidentified_Clostridiales	OTU_11389	k__Bacteria; p__Verrucomicrobia; c__Verrucomicrobiae; o__Chthoniobacterales; f__Chthoniobacteraceae; g__Chthoniobacter	OTU_10577	k__Bacteria; p__Actinobacteria; c__Coriobacteriia; o__Coriobacteriales; f__Eggerthellaceae; g__Slackia	OTU_7208	k__Bacteria; p__Actinobacteria; c__Acidimicrobiia
OTU_560	k__Bacteria; p__Proteobacteria; c__Gammaproteobacteria; o__Pseudomonadales; f__Pseudomonadaceae; g__Pseudomonas; s__Pseudomonas_fragi	OTU_6391	k__Bacteria; p__Proteobacteria; c__Deltaproteobacteria	OTU_9699	Unknown	OTU_5738	k__Bacteria; p__Proteobacteria; c__Gammaproteobacteria			OTU_1773	k__Bacteria; p__Proteobacteria; c__Alphaproteobacteria; o__Rickettsiales; f__unidentified_Rickettsiales; g__unidentified_Rickettsiales; s__	OTU_8747	k__Bacteria; p__Cyanobacteria; c__unidentified_Cyanobacteria; o__unidentified_Cyanobacteria; f__unidentified_Cyanobacteria; g__unidentified_Cyanobacteria; s__Cercis_gigantea	OTU_11392	k__Bacteria; p__Tenericutes; c__Mollicutes; o__; f__; g__; s__	OTU_10582	k__Bacteria; p__Planctomycetes; c__Planctomycetacia; o__unidentified_Planctomycetacia; f__Gemmataceae; g__; s__	OTU_7209	k__Bacteria; p__Planctomycetes; c__Planctomycetacia; o__unidentified_Planctomycetacia; f__Isosphaeraceae; g__; s__
OTU_565	k__Bacteria; p__Firmicutes; c__Erysipelotrichia; o__Erysipelotrichales; f__Erysipelotrichaceae; g__unidentified_Erysipelotrichaceae; s__[Clostridium]_innocuum	OTU_6416	k__Bacteria; p__Proteobacteria; c__Alphaproteobacteria; o__Rickettsiales; f__unidentified_Rickettsiales; g__unidentified_Rickettsiales; s__	OTU_9701	k__Bacteria; p__Bacteroidetes; c__Bacteroidia; o__Bacteroidales; f__Muribaculaceae; g__; s__	OTU_5759	k__Bacteria; p__Actinobacteria; c__Coriobacteriia; o__Coriobacteriales; f__Eggerthellaceae; g__unidentified_Eggerthellaceae; s__Coriobacteriales_bacterium_DNF00809			OTU_1774	k__Bacteria	OTU_8764	Unknown	OTU_11395	k__Bacteria; p__Chloroflexi; c__Ktedonobacteria; o__; f__; g__; s__	OTU_10612	Unknown	OTU_7271	k__Bacteria; p__Planctomycetes; c__Phycisphaerae; o__Tepidisphaerales; f__Tepidisphaeraceae; g__; s__
OTU_577	k__Bacteria; p__Bacteroidetes; c__Bacteroidia; o__Bacteroidales; f__Muribaculaceae; g__Muribaculum; s__	OTU_6465	k__Bacteria	OTU_9718	k__Bacteria; p__Verrucomicrobia; c__Verrucomicrobiae; o__unidentified_Verrucomicrobiae; f__unidentified_Verrucomicrobiae; g__unidentified_Verrucomicrobiae; s__bacterium_SH5-3	OTU_5786	k__Bacteria; p__Bacteroidetes; c__Bacteroidia; o__Bacteroidales; f__Prevotellaceae; g__unidentified_Prevotellaceae			OTU_1797	k__Bacteria; p__Proteobacteria; c__Gammaproteobacteria	OTU_8798	k__Bacteria; p__Proteobacteria; c__Alphaproteobacteria; o__Micropepsales; f__Micropepsaceae; g__unidentified_Micropepsaceae	OTU_11421	k__Bacteria; p__Planctomycetes; c__Phycisphaerae; o__Tepidisphaerales; f__Tepidisphaeraceae; g__Tepidisphaera; s__	OTU_10616	k__Bacteria; p__Proteobacteria; c__Alphaproteobacteria; o__Caulobacterales; f__Hyphomonadaceae; g__; s__	OTU_7276	k__Bacteria; p__unidentified_Bacteria; c__unidentified_Bacteria; o__unidentified_Bacteria; f__unidentified_Bacteria; g__unidentified_Bacteria; s__bacterium_LY17
OTU_623	k__Bacteria; p__Proteobacteria; c__Gammaproteobacteria; o__Enterobacteriales; f__Enterobacteriaceae	OTU_6467	k__Bacteria; p__Planctomycetes; c__Planctomycetacia	OTU_9733	k__Bacteria; p__Chloroflexi; c__Anaerolineae; o__Anaerolineales; f__Anaerolineaceae; g__; s__	OTU_5795	k__Bacteria			OTU_1798	k__Bacteria	OTU_8799	k__Bacteria; p__Actinobacteria; c__unidentified_Actinobacteria; o__Frankiales; f__Sporichthyaceae	OTU_11515	k__Bacteria	OTU_10624	k__Bacteria	OTU_7284	k__Bacteria; p__Actinobacteria
OTU_644	k__Bacteria; p__Firmicutes; c__Clostridia; o__Clostridiales; f__Lachnospiraceae	OTU_6481	k__Bacteria; p__Bacteroidetes; c__Bacteroidia	OTU_9792	k__Bacteria; p__Proteobacteria	OTU_5809	k__Bacteria; p__Firmicutes; c__Clostridia; o__Clostridiales			OTU_1816	k__Bacteria; p__Proteobacteria; c__Alphaproteobacteria; o__Rickettsiales	OTU_8800	k__Bacteria	OTU_11562	k__Bacteria; p__Bacteroidetes; c__Bacteroidia; o__Chitinophagales; f__Chitinophagaceae; g__; s__	OTU_10639	k__Bacteria; p__Proteobacteria; c__Gammaproteobacteria; o__unidentified_Gammaproteobacteria; f__Methylophilaceae; g__; s__	OTU_7303	k__Bacteria; p__Proteobacteria; c__Alphaproteobacteria; o__unidentified_Alphaproteobacteria; f__Acetobacteraceae
OTU_653	k__Bacteria; p__Firmicutes; c__Clostridia; o__Clostridiales; f__Ruminococcaceae; g__unidentified_Ruminococcaceae	OTU_6483	Unknown	OTU_9853	k__Bacteria; p__unidentified_Bacteria; c__unidentified_Bacteria; o__unidentified_Bacteria; f__unidentified_Bacteria; g__unidentified_Bacteria	OTU_5834	k__Bacteria; p__Acidobacteria; c__unidentified_Acidobacteria; o__unidentified_Acidobacteria; f__unidentified_Acidobacteria; g__unidentified_Acidobacteria			OTU_1821	k__Bacteria; p__Proteobacteria; c__Deltaproteobacteria	OTU_8801	k__Bacteria; p__Firmicutes; c__Bacilli; o__Bacillales; f__Paenibacillaceae; g__Oxalophagus; s__	OTU_11622	k__Bacteria; p__Proteobacteria; c__Gammaproteobacteria; o__unidentified_Gammaproteobacteria; f__Burkholderiaceae	OTU_10648	Unknown	OTU_7305	k__Bacteria; p__Proteobacteria; c__Deltaproteobacteria
OTU_672	k__Bacteria; p__Actinobacteria; c__unidentified_Actinobacteria; o__Micrococcales; f__Intrasporangiaceae	OTU_6489	k__Bacteria	OTU_9867	k__Bacteria	OTU_5835	k__Bacteria; p__Tenericutes; c__Mollicutes			OTU_1826	k__Bacteria; p__Bacteroidetes; c__Ignavibacteria; o__Ignavibacteriales	OTU_8853	k__Bacteria; p__Proteobacteria; c__Gammaproteobacteria; o__unidentified_Gammaproteobacteria; f__Nitrosomonadaceae; g__Nitrosomonas; s__Nitrosomonas_oligotropha	OTU_11627	k__Bacteria; p__Actinobacteria; c__Thermoleophilia; o__Solirubrobacterales	OTU_10693	k__Bacteria	OTU_7306	k__Bacteria; p__Firmicutes; c__Negativicutes; o__Selenomonadales; f__Veillonellaceae; g__Veillonella
OTU_703	k__Bacteria; p__Firmicutes; c__Clostridia; o__Clostridiales; f__Lachnospiraceae	OTU_6494	k__Bacteria	OTU_9942	k__Bacteria	OTU_5849	k__Bacteria			OTU_1831	k__Bacteria	OTU_8897	k__Bacteria; p__Firmicutes; c__Clostridia; o__Clostridiales; f__Ruminococcaceae; g__Candidatus_Soleaferrea; s__	OTU_11633	k__Bacteria; p__Proteobacteria; c__Gammaproteobacteria; o__unidentified_Gammaproteobacteria	OTU_10715	k__Bacteria; p__Chloroflexi; c__Anaerolineae; o__Ardenticatenales; f__; g__; s__	OTU_7318	k__Bacteria
OTU_708	k__Bacteria; p__Proteobacteria; c__Alphaproteobacteria; o__Sphingomonadales; f__Sphingomonadaceae; g__Novosphingobium; s__Novosphingobium_resinovorum	OTU_6531	k__Bacteria; p__Proteobacteria; c__Alphaproteobacteria; o__Rickettsiales; f__unidentified_Rickettsiales; g__unidentified_Rickettsiales; s__	OTU_9969	k__Bacteria; p__Proteobacteria; c__Gammaproteobacteria; o__Oceanospirillales; f__unidentified_Oceanospirillales; g__Pseudohongiella; s__	OTU_5892	k__Bacteria; p__Planctomycetes; c__Phycisphaerae; o__; f__; g__; s__			OTU_1840	k__Bacteria; p__Bacteroidetes; c__Bacteroidia; o__Flavobacteriales; f__Flavobacteriaceae	OTU_8923	k__Bacteria; p__Deinococcus-Thermus; c__Deinococci; o__Deinococcales; f__Trueperaceae; g__Truepera	OTU_11660	k__Bacteria; p__Gemmatimonadetes; c__unidentified_Gemmatimonadetes; o__Gemmatimonadales; f__Gemmatimonadaceae; g__Gemmatimonas; s__	OTU_10727	k__Bacteria; p__Gemmatimonadetes; c__unidentified_Gemmatimonadetes; o__Gemmatimonadales; f__Gemmatimonadaceae; g__unidentified_Gemmatimonadaceae; s__Gemmatimonadetes_bacterium_WWH24	OTU_7349	k__Bacteria; p__Proteobacteria; c__Gammaproteobacteria
OTU_717	k__Bacteria; p__Firmicutes; c__Clostridia; o__Clostridiales; f__Lachnospiraceae; g__Lachnospira; s__	OTU_6558	k__Bacteria; p__Proteobacteria; c__Gammaproteobacteria; o__Methylococcales; f__Methylococcaceae; g__Candidatus_Methylospira	OTU_10013	k__Bacteria	OTU_5900	k__Bacteria; p__Cyanobacteria; c__unidentified_Cyanobacteria; o__unidentified_Cyanobacteria; f__unidentified_Cyanobacteria; g__unidentified_Cyanobacteria; s__Elliptochloris_bilobata			OTU_1866	k__Bacteria; p__Proteobacteria; c__Gammaproteobacteria; o__Legionellales; f__Legionellaceae; g__Legionella	OTU_8931	k__Bacteria	OTU_11834	k__Bacteria; p__Bacteroidetes; c__Bacteroidia	OTU_10734	k__Bacteria	OTU_7350	k__Bacteria; p__Planctomycetes; c__Planctomycetacia; o__unidentified_Planctomycetacia; f__Isosphaeraceae; g__; s__
OTU_719	k__Bacteria; p__Firmicutes; c__Bacilli; o__Lactobacillales; f__Lactobacillaceae; g__Lactobacillus; s__Lactobacillus_delbrueckii	OTU_6567	k__Bacteria; p__Bacteroidetes; c__Bacteroidia; o__Cytophagales; f__Spirosomaceae; g__Persicitalea; s__Cytophagaceae_bacterium_N010	OTU_10019	k__Bacteria; p__Verrucomicrobia; c__Verrucomicrobiae; o__Chthoniobacterales; f__unidentified_Chthoniobacterales; g__Candidatus_Xiphinematobacter; s__	OTU_5902	k__Bacteria; p__Armatimonadetes; c__Fimbriimonadia; o__Fimbriimonadales; f__Fimbriimonadaceae; g__; s__			OTU_1867	k__Bacteria; p__Chloroflexi; c__Ktedonobacteria; o__Ktedonobacterales; f__Ktedonobacteraceae; g__; s__	OTU_8990	k__Bacteria; p__Planctomycetes; c__Planctomycetacia; o__; f__; g__; s__	OTU_11847	k__Bacteria; p__Verrucomicrobia; c__Verrucomicrobiae; o__Chthoniobacterales; f__Chthoniobacteraceae	OTU_10766	k__Bacteria	OTU_7354	k__Bacteria
OTU_723	k__Bacteria; p__Firmicutes; c__Clostridia; o__Clostridiales; f__Ruminococcaceae	OTU_6569	k__Bacteria; p__Proteobacteria; c__Gammaproteobacteria; o__unidentified_Gammaproteobacteria; f__unidentified_Gammaproteobacteria; g__Candidatus_Berkiella	OTU_10041	k__Bacteria; p__Planctomycetes; c__Planctomycetacia; o__unidentified_Planctomycetacia; f__Gemmataceae	OTU_5907	k__Bacteria; p__Bacteroidetes; c__Bacteroidia; o__Bacteroidales; f__Rikenellaceae; g__unidentified_Rikenellaceae; s__Bacteroidetes_bacterium_PPf50E2			OTU_1869	k__Bacteria; p__Thermotogae; c__unidentified_Thermotogae; o__Petrotogales; f__unidentified_Petrotogales; g__Defluviitoga; s__	OTU_9081	Unknown	OTU_11848	k__Bacteria; p__Planctomycetes; c__; o__; f__; g__; s__	OTU_10788	k__Bacteria; p__Bacteroidetes; c__Bacteroidia; o__Chitinophagales; f__Saprospiraceae; g__; s__	OTU_7439	k__Bacteria; p__Gemmatimonadetes; c__Longimicrobia; o__Longimicrobiales; f__Longimicrobiaceae; g__; s__
OTU_725	k__Bacteria; p__Bacteroidetes; c__Bacteroidia; o__Bacteroidales; f__Muribaculaceae; g__; s__	OTU_6580	k__Bacteria; p__Firmicutes; c__Bacilli; o__Bacillales; f__Bacillaceae; g__Amphibacillus; s__	OTU_10106	k__Bacteria; p__Firmicutes; c__Negativicutes; o__Selenomonadales; f__Veillonellaceae; g__Veillonella	OTU_5921	k__Bacteria; p__Proteobacteria; c__Deltaproteobacteria; o__Desulfobacterales; f__Desulfobulbaceae			OTU_1890	k__Bacteria; p__Acidobacteria	OTU_9135	k__Bacteria; p__Chloroflexi; c__Anaerolineae	OTU_11856	k__Bacteria; p__Actinobacteria; c__Acidimicrobiia	OTU_10789	k__Bacteria	OTU_7485	k__Bacteria; p__Acidobacteria
OTU_734	k__Bacteria; p__Proteobacteria; c__Gammaproteobacteria; o__unidentified_Gammaproteobacteria; f__Burkholderiaceae; g__Pseudoduganella; s__	OTU_6591	k__Bacteria; p__Planctomycetes; c__; o__; f__; g__; s__	OTU_10173	k__Bacteria	OTU_5924	k__Bacteria			OTU_1893	k__Bacteria	OTU_9145	k__Bacteria	OTU_11977	k__Bacteria	OTU_10811	Unknown	OTU_7487	k__Bacteria; p__Actinobacteria; c__Acidimicrobiia
OTU_753	k__Bacteria; p__Firmicutes; c__Erysipelotrichia; o__Erysipelotrichales; f__Erysipelotrichaceae; g__Erysipelatoclostridium; s__Erysipelatoclostridium_ramosum	OTU_6621	k__Bacteria; p__Bacteroidetes; c__Bacteroidia; o__Flavobacteriales	OTU_10196	k__Bacteria; p__Chloroflexi; c__Dehalococcoidia; o__unidentified_Dehalococcoidia; f__unidentified_Dehalococcoidia; g__unidentified_Dehalococcoidia; s__Dehalococcoidia_bacterium_SCGC_AB-539-J10	OTU_5942	k__Bacteria; p__Fibrobacteres; c__Chitinivibrionia; o__; f__; g__; s__			OTU_1909	k__Bacteria; p__Bacteroidetes; c__Bacteroidia; o__Chitinophagales; f__Chitinophagaceae; g__unidentified_Chitinophagaceae; s__Terrimonas_sp_16-45A	OTU_9151	k__Bacteria; p__Firmicutes; c__Clostridia; o__Clostridiales; f__Ruminococcaceae	OTU_11992	k__Bacteria; p__Bacteroidetes; c__Bacteroidia; o__Cytophagales; f__Microscillaceae; g__; s__	OTU_10835	Unknown	OTU_7519	k__Bacteria; p__Chloroflexi; c__Chloroflexia; o__Kallotenuales
OTU_755	k__Bacteria; p__Firmicutes; c__Clostridia; o__Clostridiales; f__Lachnospiraceae; g__unidentified_Lachnospiraceae; s__Coprococcus_comes	OTU_6630	k__Bacteria	OTU_10264	k__Bacteria	OTU_5954	k__Bacteria; p__Chloroflexi; c__Anaerolineae; o__; f__; g__; s__			OTU_1921	k__Bacteria	OTU_9153	k__Bacteria	OTU_12189	k__Bacteria	OTU_10843	Unknown	OTU_7535	k__Bacteria; p__Bacteroidetes; c__Bacteroidia; o__Cytophagales; f__Hymenobacteraceae; g__Adhaeribacter; s__
OTU_763	k__Bacteria; p__Proteobacteria; c__Alphaproteobacteria; o__Rhizobiales; f__Rhizobiaceae	OTU_6655	k__Bacteria; p__Firmicutes; c__Negativicutes; o__Selenomonadales; f__Acidaminococcaceae; g__; s__	OTU_10278	k__Bacteria	OTU_5978	k__Bacteria; p__Bacteroidetes; c__Bacteroidia; o__Bacteroidales; f__Rikenellaceae; g__; s__			OTU_1922	k__Bacteria; p__Proteobacteria; c__Deltaproteobacteria; o__Desulfobacterales; f__Desulfobacteraceae	OTU_9159	k__Bacteria	OTU_12226	k__Bacteria; p__Bacteroidetes; c__Bacteroidia	OTU_10857	k__Bacteria	OTU_7540	k__Bacteria; p__Planctomycetes; c__Planctomycetacia; o__unidentified_Planctomycetacia; f__Gemmataceae; g__; s__
OTU_783	k__Bacteria; p__Firmicutes; c__Bacilli; o__Bacillales; f__Bacillaceae; g__Bacillus	OTU_6656	k__Bacteria; p__Bacteroidetes; c__Bacteroidia; o__Bacteroidales; f__Prevotellaceae; g__; s__	OTU_10354	k__Bacteria; p__Chloroflexi; c__Anaerolineae; o__Caldilineales; f__Caldilineaceae; g__; s__	OTU_5986	k__Bacteria; p__Proteobacteria; c__Gammaproteobacteria; o__unidentified_Gammaproteobacteria; f__unidentified_Gammaproteobacteria; g__Chitinilyticum			OTU_1944	k__Bacteria	OTU_9164	k__Bacteria; p__Proteobacteria; c__Gammaproteobacteria	OTU_12227	k__Bacteria; p__Actinobacteria; c__unidentified_Actinobacteria; o__Micrococcales; f__Demequinaceae; g__; s__	OTU_10877	Unknown	OTU_7569	k__Bacteria; p__Proteobacteria; c__Alphaproteobacteria
OTU_813	k__Bacteria; p__Proteobacteria; c__Alphaproteobacteria; o__Sphingomonadales; f__Sphingomonadaceae; g__Sphingomonas; s__Sphingomonas_changbaiensis	OTU_6677	k__Bacteria; p__Bacteroidetes; c__Bacteroidia; o__Bacteroidales; f__Prevotellaceae; g__Alloprevotella; s__	OTU_10356	k__Bacteria; p__Chloroflexi; c__Anaerolineae; o__; f__; g__; s__	OTU_5989	k__Bacteria; p__Firmicutes; c__Clostridia; o__Clostridiales; f__Lachnospiraceae			OTU_1948	k__Bacteria; p__Proteobacteria; c__Gammaproteobacteria; o__unidentified_Gammaproteobacteria; f__Woeseiaceae	OTU_9171	k__Bacteria; p__Proteobacteria; c__Deltaproteobacteria; o__Bdellovibrionales; f__Bdellovibrionaceae; g__; s__	OTU_12229	k__Bacteria	OTU_10879	k__Bacteria; p__Firmicutes; c__Bacilli; o__Lactobacillales; f__Lactobacillaceae; g__Lactobacillus	OTU_7577	k__Bacteria; p__Bacteroidetes; c__Bacteroidia; o__Chitinophagales; f__Saprospiraceae; g__; s__
OTU_821	k__Bacteria; p__Verrucomicrobia; c__Verrucomicrobiae; o__Chthoniobacterales; f__Chthoniobacteraceae; g__Candidatus_Udaeobacter; s__	OTU_6689	k__Bacteria; p__Gemmatimonadetes; c__unidentified_Gemmatimonadetes; o__Gemmatimonadales; f__Gemmatimonadaceae	OTU_10394	k__Bacteria; p__Planctomycetes; c__Planctomycetacia; o__unidentified_Planctomycetacia; f__Isosphaeraceae; g__; s__	OTU_5998	k__Bacteria; p__Proteobacteria			OTU_1975	k__Bacteria; p__Verrucomicrobia; c__Verrucomicrobiae; o__; f__; g__; s__	OTU_9172	k__Bacteria; p__Bacteroidetes; c__Bacteroidia; o__Bacteroidales; f__Rikenellaceae; g__; s__	OTU_12230	k__Bacteria; p__Proteobacteria; c__Gammaproteobacteria; o__unidentified_Gammaproteobacteria; f__Burkholderiaceae; g__Pusillimonas; s__	OTU_10881	k__Bacteria; p__Cyanobacteria	OTU_7588	k__Bacteria; p__Proteobacteria; c__Deltaproteobacteria; o__Bdellovibrionales; f__Bdellovibrionaceae; g__; s__
OTU_825	k__Bacteria; p__Proteobacteria; c__Alphaproteobacteria; o__Sphingomonadales; f__Sphingomonadaceae; g__Sphingomonas; s__Sphingomonas_aerolata	OTU_6711	k__Bacteria; p__Gemmatimonadetes; c__unidentified_Gemmatimonadetes; o__Gemmatimonadales; f__Gemmatimonadaceae	OTU_10419	k__Bacteria; p__Proteobacteria	OTU_6010	k__Bacteria; p__Bacteroidetes; c__Bacteroidia; o__Bacteroidales; f__Rikenellaceae; g__; s__			OTU_1995	k__Bacteria; p__Berkelbacteria; c__unidentified_Berkelbacteria; o__unidentified_Berkelbacteria; f__unidentified_Berkelbacteria; g__unidentified_Berkelbacteria; s__candidate_division_WS2_bacterium_ADurbBin280	OTU_9174	k__Bacteria; p__Proteobacteria; c__Deltaproteobacteria; o__Myxococcales; f__; g__; s__	OTU_12278	k__Bacteria; p__Firmicutes; c__Clostridia; o__Clostridiales; f__Ruminococcaceae	OTU_10940	Unknown	OTU_7605	k__Bacteria; p__Acidobacteria; c__Acidobacteriia; o__Solibacterales; f__unidentified_Solibacterales; g__Bryobacter; s__
OTU_830	k__Bacteria; p__Firmicutes; c__Clostridia; o__Clostridiales; f__Lachnospiraceae	OTU_6785	k__Bacteria	OTU_10430	k__Bacteria	OTU_6014	k__Bacteria; p__Acidobacteria			OTU_1996	k__Bacteria; p__Proteobacteria; c__Alphaproteobacteria; o__Rickettsiales; f__unidentified_Rickettsiales; g__unidentified_Rickettsiales; s__	OTU_9177	k__Bacteria; p__Bacteroidetes; c__Bacteroidia; o__Flavobacteriales; f__Flavobacteriaceae; g__Flavobacterium	OTU_12386	k__Bacteria; p__Verrucomicrobia; c__Verrucomicrobiae; o__Opitutales; f__Puniceicoccaceae	OTU_10942	k__Bacteria; p__Proteobacteria; c__Gammaproteobacteria; o__Pseudomonadales; f__Moraxellaceae; g__Acinetobacter	OTU_7694	Unknown
OTU_851	k__Bacteria; p__Firmicutes; c__Clostridia; o__Clostridiales; f__Ruminococcaceae	OTU_6804	Unknown	OTU_10484	k__Bacteria; p__Planctomycetes; c__; o__; f__; g__; s__	OTU_6024	k__Bacteria; p__Proteobacteria; c__Gammaproteobacteria; o__Cellvibrionales; f__Spongiibacteraceae; g__; s__			OTU_1997	k__Bacteria; p__Chloroflexi; c__Chloroflexia; o__Thermomicrobiales; f__; g__; s__	OTU_9180	k__Bacteria; p__unidentified_Bacteria; c__unidentified_Bacteria; o__unidentified_Bacteria; f__unidentified_Bacteria; g__unidentified_Bacteria; s__Omnitrophica_WOR_2_bacterium_GWF2_63_9	OTU_12395	k__Bacteria	OTU_10944	k__Bacteria; p__Firmicutes; c__Erysipelotrichia; o__Erysipelotrichales; f__Erysipelotrichaceae	OTU_7701	k__Bacteria
OTU_894	k__Bacteria; p__Firmicutes; c__Bacilli; o__Lactobacillales; f__Carnobacteriaceae; g__Atopostipes; s__	OTU_6815	k__Bacteria	OTU_10497	k__Bacteria	OTU_6028	k__Bacteria; p__Proteobacteria; c__Gammaproteobacteria			OTU_1998	k__Bacteria; p__Candidatus_Yanofskybacteria; c__unidentified_Candidatus_Yanofskybacteria; o__unidentified_Candidatus_Yanofskybacteria; f__unidentified_Candidatus_Yanofskybacteria; g__unidentified_Candidatus_Yanofskybacteria	OTU_9193	k__Bacteria; p__Proteobacteria	OTU_12422	k__Bacteria; p__Proteobacteria; c__Alphaproteobacteria; o__Rickettsiales; f__unidentified_Rickettsiales; g__unidentified_Rickettsiales; s__	OTU_11015	k__Bacteria; p__Proteobacteria; c__Gammaproteobacteria; o__Thiotrichales; f__Thiotrichaceae; g__Thiothrix; s__Thiothrix_sp_FBR0112	OTU_7705	k__Bacteria; p__Proteobacteria; c__Alphaproteobacteria
OTU_966	k__Bacteria; p__Proteobacteria; c__Alphaproteobacteria; o__Rhodobacterales; f__Rhodobacteraceae; g__Rubellimicrobium; s__	OTU_6862	k__Bacteria; p__Spirochaetes; c__Spirochaetia; o__Spirochaetales; f__Spirochaetaceae	OTU_10550	k__Bacteria; p__Firmicutes; c__Clostridia; o__Clostridiales; f__Ruminococcaceae; g__Fastidiosipila	OTU_6065	k__Bacteria; p__Chloroflexi; c__Ktedonobacteria; o__Ktedonobacterales; f__Ktedonobacteraceae; g__; s__			OTU_2009	k__Archaea; p__Euryarchaeota; c__Methanobacteria; o__Methanobacteriales; f__Methanobacteriaceae	OTU_9206	k__Bacteria; p__Verrucomicrobia; c__Verrucomicrobiae; o__; f__; g__; s__	OTU_12433	k__Bacteria	OTU_11025	k__Bacteria; p__Proteobacteria; c__Alphaproteobacteria; o__unidentified_Alphaproteobacteria; f__Acetobacteraceae	OTU_7729	k__Bacteria; p__Actinobacteria; c__Acidimicrobiia; o__; f__; g__; s__
OTU_996	k__Bacteria; p__Firmicutes; c__Clostridia; o__Clostridiales; f__Ruminococcaceae	OTU_6867	k__Bacteria; p__Bacteroidetes; c__Bacteroidia	OTU_10559	Unknown	OTU_6072	k__Bacteria; p__Bacteroidetes; c__Bacteroidia; o__Chitinophagales; f__Chitinophagaceae; g__Chitinophaga			OTU_2014	k__Bacteria; p__Proteobacteria; c__Deltaproteobacteria; o__Syntrophobacterales; f__Syntrophaceae; g__; s__	OTU_9342	k__Bacteria; p__Proteobacteria; c__Alphaproteobacteria; o__unidentified_Alphaproteobacteria; f__Paracaedibacteraceae; g__Candidatus_Paracaedibacter	OTU_12455	k__Bacteria; p__Planctomycetes; c__Planctomycetacia; o__unidentified_Planctomycetacia; f__Gemmataceae; g__; s__	OTU_11033	k__Bacteria; p__Chloroflexi; c__Anaerolineae; o__Ardenticatenales; f__; g__; s__	OTU_7742	k__Bacteria; p__Planctomycetes; c__Planctomycetacia; o__unidentified_Planctomycetacia; f__unidentified_Planctomycetacia
OTU_1004	k__Bacteria; p__Proteobacteria; c__Gammaproteobacteria; o__unidentified_Gammaproteobacteria; f__Burkholderiaceae; g__Tepidimonas	OTU_6869	k__Bacteria; p__Bacteroidetes; c__Bacteroidia; o__Bacteroidales; f__Prevotellaceae; g__; s__	OTU_10560	k__Bacteria; p__Actinobacteria; c__Coriobacteriia; o__Coriobacteriales; f__Atopobiaceae; g__Olsenella	OTU_6073	k__Bacteria; p__Tenericutes; c__Mollicutes; o__Haloplasmatales; f__Haloplasmataceae; g__Haloplasma; s__			OTU_2019	k__Bacteria	OTU_9353	k__Bacteria	OTU_12464	k__Bacteria; p__Proteobacteria; c__Alphaproteobacteria; o__Caulobacterales; f__Hyphomonadaceae	OTU_11064	k__Bacteria; p__Proteobacteria; c__Gammaproteobacteria; o__unidentified_Gammaproteobacteria; f__Burkholderiaceae	OTU_7748	k__Bacteria; p__Actinobacteria; c__Thermoleophilia; o__Solirubrobacterales; f__Solirubrobacteraceae; g__Conexibacter; s__
OTU_1015	k__Bacteria; p__Firmicutes; c__Bacilli; o__Lactobacillales; f__Streptococcaceae; g__Streptococcus	OTU_6870	k__Bacteria; p__Planctomycetes; c__Phycisphaerae; o__Tepidisphaerales	OTU_10565	k__Bacteria; p__Proteobacteria; c__Deltaproteobacteria	OTU_6075	k__Bacteria; p__Candidatus_Azambacteria; c__unidentified_Candidatus_Azambacteria; o__unidentified_Candidatus_Azambacteria; f__unidentified_Candidatus_Azambacteria; g__unidentified_Candidatus_Azambacteria; s__Parcubacteria_bacterium_C7867-005			OTU_2036	k__Bacteria	OTU_9385	k__Bacteria	OTU_12647	k__Bacteria; p__Proteobacteria; c__Gammaproteobacteria; o__Aeromonadales; f__Aeromonadaceae; g__Aeromonas	OTU_11102	k__Bacteria; p__Actinobacteria; c__Coriobacteriia; o__Coriobacteriales; f__Atopobiaceae	OTU_7756	k__Bacteria
OTU_1026	k__Bacteria; p__Actinobacteria; c__unidentified_Actinobacteria; o__Micrococcales; f__Micrococcaceae; g__Arthrobacter; s__Arthrobacter_globiformis	OTU_6964	k__Bacteria	OTU_10567	k__Bacteria	OTU_6097	k__Bacteria; p__Firmicutes; c__Clostridia; o__Clostridiales; f__Ruminococcaceae			OTU_2041	k__Bacteria; p__Proteobacteria; c__Deltaproteobacteria; o__Desulfarculales; f__Desulfarculaceae; g__Desulfatiglans; s__	OTU_9387	k__Bacteria; p__Chlamydiae; c__unidentified_Chlamydiae; o__Chlamydiales	OTU_12698	k__Bacteria; p__Proteobacteria; c__Deltaproteobacteria	OTU_11114	k__Bacteria	OTU_7771	Unknown
OTU_1070	k__Bacteria; p__Proteobacteria; c__Alphaproteobacteria; o__Rhizobiales; f__unidentified_Rhizobiales; g__Devosia; s__Devosia_riboflavina	OTU_6971	k__Bacteria; p__Proteobacteria	OTU_10584	k__Bacteria; p__Actinobacteria; c__Thermoleophilia; o__Gaiellales; f__; g__; s__	OTU_6102	k__Bacteria; p__Proteobacteria; c__Gammaproteobacteria; o__unidentified_Gammaproteobacteria			OTU_2045	k__Bacteria; p__Proteobacteria; c__Alphaproteobacteria; o__Micropepsales; f__Micropepsaceae	OTU_9404	k__Bacteria	OTU_12707	k__Bacteria; p__Fibrobacteres; c__Fibrobacteria; o__Fibrobacterales; f__Fibrobacteraceae; g__; s__	OTU_11125	k__Bacteria	OTU_7780	k__Bacteria; p__Actinobacteria; c__Acidimicrobiia
OTU_1194	k__Bacteria; p__Actinobacteria; c__unidentified_Actinobacteria; o__Micrococcales; f__Microbacteriaceae; g__Leucobacter; s__Leucobacter_tardus	OTU_6977	k__Bacteria; p__Firmicutes; c__Clostridia; o__Clostridiales; f__Ruminococcaceae	OTU_10588	k__Bacteria; p__Gemmatimonadetes; c__; o__; f__; g__; s__	OTU_6103	k__Bacteria			OTU_2054	k__Bacteria; p__Proteobacteria; c__Gammaproteobacteria; o__unidentified_Gammaproteobacteria; f__Woeseiaceae; g__Woeseia; s__	OTU_9419	k__Bacteria; p__Bacteroidetes; c__Bacteroidia; o__Bacteroidales; f__Rikenellaceae; g__Alistipes	OTU_12728	k__Bacteria; p__Spirochaetes; c__Spirochaetia; o__Spirochaetales; f__Spirochaetaceae; g__unidentified_Spirochaetaceae; s__Treponema_porcinum	OTU_11160	k__Bacteria; p__Calditrichaeota; c__unidentified_Calditrichaeota; o__Calditrichales; f__Calditrichaceae; g__; s__	OTU_7792	k__Bacteria; p__Planctomycetes; c__Planctomycetacia; o__unidentified_Planctomycetacia; f__Gemmataceae; g__; s__
OTU_1239	k__Bacteria; p__Firmicutes; c__Clostridia; o__Clostridiales; f__Ruminococcaceae; g__unidentified_Ruminococcaceae	OTU_6990	k__Bacteria; p__Bacteroidetes; c__Bacteroidia; o__Chitinophagales; f__Saprospiraceae; g__Lewinella; s__	OTU_10606	k__Bacteria; p__Gemmatimonadetes; c__unidentified_Gemmatimonadetes; o__Gemmatimonadales; f__Gemmatimonadaceae; g__; s__	OTU_6105	k__Bacteria; p__Actinobacteria; c__Thermoleophilia; o__Solirubrobacterales; f__; g__; s__			OTU_2055	k__Bacteria; p__Firmicutes; c__Clostridia; o__Clostridiales; f__Lachnospiraceae; g__Acetitomaculum; s__	OTU_9423	k__Bacteria; p__Proteobacteria	OTU_12750	k__Bacteria; p__Firmicutes; c__Clostridia; o__Clostridiales; f__Peptococcaceae	OTU_11247	k__Bacteria; p__Proteobacteria; c__Alphaproteobacteria; o__unidentified_Alphaproteobacteria; f__unidentified_Alphaproteobacteria; g__unidentified_Alphaproteobacteria; s__alpha_proteobacterium_SCGC_AAA015-N04	OTU_7803	k__Bacteria
OTU_1248	k__Bacteria; p__Firmicutes; c__Clostridia; o__Clostridiales; f__Lachnospiraceae	OTU_7021	k__Bacteria; p__Cyanobacteria; c__unidentified_Cyanobacteria; o__unidentified_Cyanobacteria; f__unidentified_Cyanobacteria; g__unidentified_Cyanobacteria; s__Dicloster_acuatus	OTU_10625	k__Bacteria; p__Actinobacteria; c__Thermoleophilia; o__Solirubrobacterales; f__; g__; s__	OTU_6123	k__Bacteria; p__Chloroflexi; c__Anaerolineae; o__; f__; g__; s__			OTU_2057	k__Bacteria; p__Proteobacteria; c__Deltaproteobacteria; o__Syntrophobacterales; f__Syntrophaceae; g__unidentified_Syntrophaceae; s__bacterium_enrichment_culture_clone_E36_A	OTU_9431	k__Bacteria; p__Armatimonadetes; c__Armatimonadia; o__Armatimonadales; f__Armatimonadaceae; g__Armatimonas; s__	OTU_12754	k__Bacteria; p__Verrucomicrobia; c__Verrucomicrobiae; o__Chthoniobacterales; f__; g__; s__	OTU_11299	k__Bacteria; p__Planctomycetes; c__; o__; f__; g__; s__	OTU_7833	k__Bacteria; p__Proteobacteria; c__Alphaproteobacteria; o__unidentified_Alphaproteobacteria; f__unidentified_Alphaproteobacteria; g__Elioraea; s__
OTU_1305	k__Bacteria; p__Firmicutes; c__Clostridia; o__Clostridiales; f__Lachnospiraceae	OTU_7022	k__Bacteria; p__Bacteroidetes; c__Bacteroidia; o__Bacteroidales; f__Bacteroidaceae; g__Bacteroides; s__	OTU_10683	k__Bacteria	OTU_6124	k__Bacteria; p__Chloroflexi; c__Ktedonobacteria; o__Ktedonobacterales; f__Ktedonobacteraceae; g__; s__			OTU_2062	k__Bacteria; p__Proteobacteria; c__Gammaproteobacteria; o__unidentified_Gammaproteobacteria; f__unidentified_Gammaproteobacteria	OTU_9435	k__Bacteria	OTU_12760	k__Bacteria; p__Gemmatimonadetes; c__unidentified_Gemmatimonadetes; o__Gemmatimonadales; f__Gemmatimonadaceae; g__; s__	OTU_11312	Unknown	OTU_7844	k__Bacteria; p__Planctomycetes; c__Planctomycetacia; o__unidentified_Planctomycetacia; f__Gemmataceae; g__; s__
OTU_1370	k__Bacteria; p__Bacteroidetes; c__Bacteroidia; o__Cytophagales; f__Hymenobacteraceae; g__Pontibacter	OTU_7027	k__Bacteria; p__Firmicutes; c__Clostridia; o__Clostridiales; f__Ruminococcaceae; g__Ruminiclostridium	OTU_10686	k__Bacteria; p__Planctomycetes; c__Phycisphaerae; o__Phycisphaerales; f__Phycisphaeraceae; g__; s__	OTU_6136	k__Bacteria			OTU_2064	Unknown	OTU_9475	k__Bacteria; p__Proteobacteria; c__Deltaproteobacteria; o__Bdellovibrionales; f__Bdellovibrionaceae; g__; s__	OTU_12838	k__Bacteria; p__Firmicutes; c__Clostridia; o__Clostridiales; f__Ruminococcaceae	OTU_11331	k__Bacteria	OTU_7848	k__Bacteria
OTU_1392	k__Bacteria; p__Proteobacteria; c__Gammaproteobacteria; o__unidentified_Gammaproteobacteria; f__Burkholderiaceae; g__Hydrogenophaga	OTU_7029	k__Bacteria; p__Proteobacteria; c__Gammaproteobacteria; o__Methylococcales; f__unidentified_Methylococcales; g__Methyloglobulus; s__	OTU_10699	k__Bacteria; p__Firmicutes; c__Clostridia; o__Clostridiales; f__Lachnospiraceae	OTU_6140	k__Bacteria			OTU_2066	k__Bacteria; p__Gemmatimonadetes; c__; o__; f__; g__; s__	OTU_9493	k__Bacteria; p__Firmicutes; c__Clostridia; o__Clostridiales	OTU_12872	k__Bacteria	OTU_11459	k__Bacteria; p__Nitrospirae; c__; o__; f__; g__; s__	OTU_7856	k__Bacteria; p__Planctomycetes; c__Planctomycetacia; o__unidentified_Planctomycetacia; f__Isosphaeraceae; g__; s__
OTU_1434	k__Bacteria; p__Cyanobacteria; c__unidentified_Cyanobacteria; o__unidentified_Cyanobacteria; f__unidentified_Cyanobacteria; g__unidentified_Cyanobacteria; s__Bambusa_oldhamii	OTU_7040	k__Bacteria; p__Chloroflexi; c__Anaerolineae; o__Anaerolineales; f__Anaerolineaceae; g__Anaerolinea; s__	OTU_10701	k__Bacteria; p__Planctomycetes	OTU_6143	k__Bacteria; p__Planctomycetes; c__Planctomycetacia; o__unidentified_Planctomycetacia; f__Gemmataceae; g__; s__			OTU_2067	k__Bacteria; p__Proteobacteria; c__Gammaproteobacteria; o__unidentified_Gammaproteobacteria; f__Methylophilaceae; g__Methylobacillus	OTU_9535	k__Bacteria; p__Firmicutes; c__Clostridia; o__Clostridiales; f__Ruminococcaceae	OTU_13021	k__Bacteria; p__Proteobacteria; c__Alphaproteobacteria; o__Rickettsiales; f__Midichloriaceae	OTU_11497	k__Bacteria; p__Proteobacteria; c__Alphaproteobacteria; o__Rhizobiales	OTU_7865	k__Bacteria; p__Gemmatimonadetes; c__unidentified_Gemmatimonadetes; o__Gemmatimonadales; f__Gemmatimonadaceae; g__Gemmatimonas; s__
OTU_1448	k__Bacteria; p__Proteobacteria; c__Alphaproteobacteria; o__Caulobacterales; f__Caulobacteraceae; g__Brevundimonas	OTU_7061	k__Bacteria; p__Tenericutes; c__Mollicutes; o__; f__; g__; s__	OTU_10757	k__Bacteria; p__Chloroflexi; c__Chloroflexia; o__Chloroflexales; f__Roseiflexaceae; g__; s__	OTU_6148	k__Bacteria; p__Actinobacteria; c__Thermoleophilia; o__Solirubrobacterales; f__Solirubrobacteraceae; g__Conexibacter; s__			OTU_2071	k__Bacteria; p__Proteobacteria; c__Deltaproteobacteria	OTU_9539	k__Bacteria; p__Firmicutes; c__Clostridia; o__Clostridiales; f__Lachnospiraceae; g__unidentified_Lachnospiraceae	OTU_13147	k__Bacteria; p__Proteobacteria	OTU_11526	Unknown	OTU_7885	k__Bacteria; p__Chloroflexi
OTU_1518	k__Bacteria; p__Firmicutes; c__Bacilli; o__Bacillales; f__Bacillaceae; g__Bacillus	OTU_7123	k__Bacteria	OTU_10770	k__Bacteria; p__unidentified_Bacteria; c__unidentified_Bacteria; o__unidentified_Bacteria; f__unidentified_Bacteria	OTU_6159	k__Bacteria; p__Proteobacteria; c__Deltaproteobacteria; o__Myxococcales; f__Polyangiaceae; g__Pajaroellobacter; s__			OTU_2074	k__Archaea; p__; c__; o__; f__; g__; s__	OTU_9600	k__Bacteria; p__Actinobacteria; c__Coriobacteriia; o__Coriobacteriales; f__Coriobacteriaceae; g__Collinsella; s__Collinsella_tanakaei	OTU_13250	k__Bacteria; p__Armatimonadetes; c__Fimbriimonadia; o__Fimbriimonadales; f__Fimbriimonadaceae	OTU_11537	k__Bacteria	OTU_7889	k__Bacteria; p__Gemmatimonadetes; c__unidentified_Gemmatimonadetes; o__Gemmatimonadales; f__Gemmatimonadaceae
OTU_1519	k__Bacteria; p__Proteobacteria; c__Gammaproteobacteria; o__unidentified_Gammaproteobacteria; f__Burkholderiaceae; g__Limnohabitans	OTU_7125	k__Bacteria	OTU_10773	k__Bacteria; p__Bacteroidetes; c__Bacteroidia; o__Cytophagales; f__Microscillaceae; g__Ohtaekwangia; s__	OTU_6168	k__Bacteria; p__Planctomycetes; c__Phycisphaerae; o__Tepidisphaerales; f__; g__; s__			OTU_2082	k__Bacteria; p__Chloroflexi; c__Dehalococcoidia; o__; f__; g__; s__	OTU_9609	k__Bacteria	OTU_13257	k__Bacteria	OTU_11538	k__Bacteria; p__Actinobacteria; c__unidentified_Actinobacteria; o__Propionibacteriales; f__Nocardioidaceae; g__Actinopolymorpha; s__Actinopolymorpha_cephalotaxi	OTU_7892	k__Bacteria
OTU_1534	k__Bacteria; p__Proteobacteria; c__Alphaproteobacteria; o__Rhizobiales; f__Rhizobiaceae	OTU_7174	k__Bacteria; p__Bacteroidetes; c__Bacteroidia; o__Bacteroidales; f__Prevotellaceae; g__unidentified_Prevotellaceae; s__Prevotella_loescheii	OTU_10890	k__Bacteria; p__Planctomycetes; c__Planctomycetacia; o__unidentified_Planctomycetacia; f__Gemmataceae; g__; s__	OTU_6196	k__Bacteria			OTU_2088	k__Archaea; p__Euryarchaeota; c__Thermoplasmata; o__; f__; g__; s__	OTU_9616	k__Bacteria; p__Fibrobacteres; c__Fibrobacteria; o__Fibrobacterales; f__Fibrobacteraceae; g__; s__	OTU_13291	k__Bacteria; p__Proteobacteria; c__Alphaproteobacteria	OTU_11542	k__Bacteria	OTU_7908	k__Bacteria; p__Planctomycetes; c__Phycisphaerae; o__Tepidisphaerales; f__; g__; s__
OTU_1617	k__Bacteria; p__Proteobacteria; c__Alphaproteobacteria; o__Rhizobiales; f__Rhizobiaceae; g__Shinella	OTU_7186	k__Bacteria; p__unidentified_Bacteria; c__unidentified_Bacteria; o__unidentified_Bacteria; f__unidentified_Bacteria; g__unidentified_Bacteria	OTU_10891	k__Bacteria	OTU_6199	k__Bacteria; p__Spirochaetes; c__Spirochaetia; o__Spirochaetales; f__Spirochaetaceae; g__; s__			OTU_2091	k__Bacteria; p__Nitrospinae; c__Nitrospinia; o__Nitrospinales; f__Nitrospinaceae; g__Nitrospina; s__	OTU_9686	k__Bacteria; p__Proteobacteria; c__Deltaproteobacteria; o__Desulfovibrionales; f__Desulfovibrionaceae; g__Desulfovibrio	OTU_13301	k__Bacteria; p__Proteobacteria; c__Alphaproteobacteria	OTU_11595	k__Bacteria; p__Planctomycetes; c__Phycisphaerae; o__Phycisphaerales; f__Phycisphaeraceae; g__; s__	OTU_7910	k__Bacteria; p__Proteobacteria; c__Alphaproteobacteria; o__unidentified_Alphaproteobacteria; f__Geminicoccaceae; g__Candidatus_Alysiosphaera; s__
OTU_1619	k__Bacteria; p__Firmicutes; c__Clostridia; o__Clostridiales; f__Ruminococcaceae; g__unidentified_Ruminococcaceae; s__[Clostridium]_papyrosolvens	OTU_7195	k__Bacteria	OTU_10915	Unknown	OTU_6208	k__Bacteria			OTU_2102	k__Bacteria; p__Candidatus_Kaiserbacteria; c__; o__; f__; g__; s__	OTU_9750	k__Bacteria; p__Firmicutes; c__Clostridia; o__Clostridiales; f__Lachnospiraceae	OTU_13323	Unknown	OTU_11601	Unknown	OTU_7920	k__Bacteria
OTU_1640	k__Bacteria; p__Actinobacteria; c__unidentified_Actinobacteria; o__Micrococcales; f__Dermabacteraceae; g__Brachybacterium; s__Brachybacterium_paraconglomeratum	OTU_7213	k__Bacteria	OTU_10918	k__Bacteria; p__Armatimonadetes; c__Chthonomonadetes; o__Chthonomonadales; f__Chthonomonadaceae; g__Chthonomonas; s__	OTU_6215	k__Bacteria; p__Bacteroidetes; c__Bacteroidia; o__Cytophagales; f__Microscillaceae; g__; s__			OTU_2108	k__Bacteria; p__Armatimonadetes; c__Fimbriimonadia; o__Fimbriimonadales; f__Fimbriimonadaceae; g__; s__	OTU_9753	k__Bacteria; p__Firmicutes; c__Clostridia; o__Clostridiales; f__Ruminococcaceae			OTU_11605	k__Bacteria; p__Proteobacteria; c__Alphaproteobacteria; o__Rhodospirillales; f__unidentified_Rhodospirillales; g__unidentified_Rhodospirillales; s__Pelagibacteraceae_bacterium_ETNP-OMZ-SAG-A7	OTU_7924	k__Bacteria; p__Actinobacteria; c__Thermoleophilia; o__Solirubrobacterales; f__Solirubrobacteraceae; g__Conexibacter
OTU_1968	k__Bacteria; p__Proteobacteria; c__Gammaproteobacteria; o__unidentified_Gammaproteobacteria; f__Burkholderiaceae	OTU_7219	Unknown	OTU_10924	k__Bacteria; p__Planctomycetes; c__Planctomycetacia; o__; f__; g__; s__	OTU_6224	k__Bacteria; p__Firmicutes; c__Limnochordia; o__Limnochordales; f__Limnochordaceae; g__; s__			OTU_2110	k__Bacteria	OTU_9774	k__Bacteria; p__Proteobacteria; c__Deltaproteobacteria; o__Syntrophobacterales; f__Syntrophobacteraceae			OTU_11606	k__Bacteria	OTU_7931	k__Bacteria; p__Chloroflexi; c__Anaerolineae; o__Anaerolineales; f__Anaerolineaceae; g__; s__
OTU_1980	k__Bacteria; p__Proteobacteria; c__Alphaproteobacteria; o__Rhodobacterales; f__Rhodobacteraceae	OTU_7234	k__Bacteria	OTU_10932	k__Bacteria; p__Planctomycetes; c__Planctomycetacia; o__unidentified_Planctomycetacia; f__Gemmataceae; g__; s__	OTU_6237	k__Bacteria; p__Chloroflexi			OTU_2123	Unknown	OTU_9814	k__Bacteria; p__Actinobacteria; c__unidentified_Actinobacteria; o__Micrococcales; f__Intrasporangiaceae; g__Aquipuribacter; s__			OTU_11612	k__Bacteria; p__Bacteroidetes; c__Bacteroidia; o__Flavobacteriales; f__Crocinitomicaceae; g__Salinirepens; s__	OTU_7936	k__Bacteria; p__Proteobacteria; c__Gammaproteobacteria; o__unidentified_Gammaproteobacteria; f__Nitrosomonadaceae; g__Nitrosomonas
OTU_1991	k__Bacteria; p__Proteobacteria; c__Gammaproteobacteria; o__Aeromonadales; f__Aeromonadaceae; g__Tolumonas; s__	OTU_7242	k__Bacteria; p__Firmicutes; c__Clostridia; o__Thermoanaerobacterales; f__Thermoanaerobacteraceae; g__Syntrophaceticus; s__Syntrophaceticus_schinkii	OTU_10956	k__Bacteria; p__Planctomycetes	OTU_6242	k__Bacteria; p__Proteobacteria; c__Gammaproteobacteria; o__Alteromonadales; f__Idiomarinaceae; g__Aliidiomarina; s__			OTU_2124	k__Bacteria; p__Proteobacteria; c__Alphaproteobacteria	OTU_9821	k__Bacteria; p__Firmicutes; c__Clostridia; o__Clostridiales; f__Ruminococcaceae			OTU_11614	k__Archaea; p__Euryarchaeota; c__Thermoplasmata; o__unidentified_Thermoplasmata; f__unidentified_Thermoplasmata; g__unidentified_Thermoplasmata; s__Marine_group_II_euryarchaeote_REDSEA-S03_B6	OTU_7970	k__Bacteria; p__Actinobacteria; c__Acidimicrobiia; o__; f__; g__; s__
OTU_2000	k__Bacteria; p__Proteobacteria; c__Gammaproteobacteria; o__unidentified_Gammaproteobacteria; f__Burkholderiaceae	OTU_7254	k__Bacteria; p__Proteobacteria; c__Deltaproteobacteria	OTU_10960	k__Bacteria; p__Armatimonadetes; c__Fimbriimonadia; o__Fimbriimonadales; f__Fimbriimonadaceae; g__; s__	OTU_6249	k__Bacteria; p__unidentified_Bacteria; c__unidentified_Bacteria; o__unidentified_Bacteria; f__unidentified_Bacteria; g__unidentified_Bacteria			OTU_2153	k__Bacteria; p__Proteobacteria; c__Alphaproteobacteria; o__Rickettsiales	OTU_9830	k__Bacteria; p__Bacteroidetes; c__Bacteroidia			OTU_11632	k__Bacteria	OTU_8021	k__Bacteria; p__Proteobacteria
OTU_2076	k__Bacteria; p__Acidobacteria; c__Acidobacteriia; o__Solibacterales; f__unidentified_Solibacterales; g__Bryobacter; s__	OTU_7290	k__Bacteria; p__Bacteroidetes; c__Bacteroidia; o__Flavobacteriales; f__unidentified_Flavobacteriales; g__Bergeyella; s__Chryseobacterium_sp	OTU_11053	k__Bacteria; p__Acidobacteria; c__Acidobacteriia; o__; f__; g__; s__	OTU_6256	k__Bacteria			OTU_2171	k__Bacteria; p__Proteobacteria; c__Alphaproteobacteria; o__unidentified_Alphaproteobacteria; f__unidentified_Alphaproteobacteria	OTU_9869	k__Bacteria; p__Proteobacteria; c__Deltaproteobacteria			OTU_11634	k__Bacteria	OTU_8048	k__Bacteria; p__Fibrobacteres; c__Fibrobacteria; o__Fibrobacterales; f__Fibrobacteraceae; g__; s__
OTU_2232	k__Bacteria; p__Proteobacteria; c__Gammaproteobacteria; o__unidentified_Gammaproteobacteria; f__Burkholderiaceae; g__Polaromonas; s__Polaromonas_glacialis	OTU_7293	k__Bacteria; p__Firmicutes; c__Clostridia; o__Clostridiales; f__unidentified_Clostridiales; g__Anaerovorax; s__	OTU_11054	k__Bacteria; p__Proteobacteria; c__Alphaproteobacteria; o__Rhizobiales; f__unidentified_Rhizobiales; g__unidentified_Rhizobiales; s__Ochrobactrum_sp_enrichment_culture_clone_VanCtr75	OTU_6259	k__Bacteria; p__Firmicutes; c__Clostridia; o__; f__; g__; s__			OTU_2187	k__Bacteria; p__Candidatus_Yanofskybacteria; c__; o__; f__; g__; s__	OTU_9894	k__Bacteria; p__Tenericutes; c__Mollicutes; o__; f__; g__; s__			OTU_11656	k__Bacteria	OTU_8101	k__Bacteria
OTU_2240	k__Bacteria; p__Firmicutes; c__Bacilli; o__Lactobacillales; f__Carnobacteriaceae; g__Granulicatella; s__	OTU_7312	k__Bacteria	OTU_11078	k__Bacteria; p__Elusimicrobia; c__; o__; f__; g__; s__	OTU_6261	k__Bacteria			OTU_2190	k__Bacteria	OTU_9898	k__Bacteria; p__Elusimicrobia; c__; o__; f__; g__; s__			OTU_11689	k__Bacteria; p__Proteobacteria; c__Gammaproteobacteria	OTU_8140	k__Bacteria; p__Proteobacteria; c__Deltaproteobacteria
OTU_2310	k__Bacteria; p__Proteobacteria; c__Alphaproteobacteria; o__Rhizobiales; f__Rhizobiaceae	OTU_7321	k__Bacteria; p__Bacteroidetes; c__Bacteroidia; o__Flavobacteriales; f__Cryomorphaceae	OTU_11092	k__Bacteria; p__Bacteroidetes; c__Bacteroidia; o__Bacteroidales; f__Prevotellaceae	OTU_6276	k__Archaea; p__Euryarchaeota; c__Halobacteria; o__Halobacteriales; f__Haloferacaceae; g__Halorubrum			OTU_2198	k__Bacteria	OTU_9922	k__Bacteria; p__Proteobacteria; c__Alphaproteobacteria; o__unidentified_Alphaproteobacteria; f__unidentified_Alphaproteobacteria			OTU_11727	Unknown	OTU_8260	k__Bacteria; p__Armatimonadetes; c__; o__; f__; g__; s__
OTU_2377	k__Bacteria; p__Proteobacteria; c__Alphaproteobacteria; o__Sphingomonadales; f__Sphingomonadaceae; g__Sphingomonas	OTU_7373	Unknown	OTU_11100	k__Bacteria	OTU_6304	k__Bacteria; p__Bacteroidetes; c__Bacteroidia; o__Sphingobacteriales; f__; g__; s__			OTU_2199	k__Bacteria; p__Proteobacteria; c__Gammaproteobacteria; o__Thiotrichales; f__Thiotrichaceae; g__; s__	OTU_9999	k__Bacteria			OTU_11777	Unknown	OTU_8268	k__Bacteria; p__Bacteroidetes; c__Bacteroidia; o__Cytophagales; f__Hymenobacteraceae; g__Pontibacter
OTU_2490	k__Bacteria; p__Proteobacteria; c__Gammaproteobacteria; o__unidentified_Gammaproteobacteria; f__Methylophilaceae; g__Methylophilus; s__	OTU_7391	Unknown	OTU_11120	k__Bacteria; p__Gemmatimonadetes; c__unidentified_Gemmatimonadetes; o__Gemmatimonadales; f__Gemmatimonadaceae	OTU_6307	k__Bacteria; p__Gemmatimonadetes; c__; o__; f__; g__; s__			OTU_2207	k__Bacteria; p__Bacteroidetes; c__Bacteroidia; o__Bacteroidales	OTU_10061	k__Bacteria			OTU_11778	k__Bacteria; p__Acidobacteria	OTU_8343	k__Bacteria; p__Firmicutes; c__Clostridia; o__Clostridiales; f__Lachnospiraceae; g__unidentified_Lachnospiraceae
OTU_2513	k__Bacteria; p__Proteobacteria; c__Gammaproteobacteria; o__Pseudomonadales; f__Moraxellaceae; g__Acinetobacter; s__Acinetobacter_venetianus	OTU_7443	k__Bacteria	OTU_11132	k__Bacteria; p__unidentified_Bacteria; c__unidentified_Bacteria; o__unidentified_Bacteria; f__unidentified_Bacteria; g__Candidatus_Babela; s__	OTU_6312	k__Bacteria; p__Proteobacteria; c__Gammaproteobacteria; o__Alteromonadales; f__Shewanellaceae; g__Shewanella; s__Shewanella_fodinae			OTU_2210	k__Bacteria; p__Bacteroidetes; c__Bacteroidia; o__Bacteroidales	OTU_10091	k__Bacteria; p__Firmicutes; c__Bacilli; o__Bacillales; f__Bacillaceae; g__Bacillus			OTU_11793	k__Bacteria; p__Planctomycetes; c__Planctomycetacia	OTU_8358	k__Bacteria; p__Proteobacteria; c__Alphaproteobacteria; o__Rickettsiales; f__Rickettsiaceae; g__; s__
OTU_2583	k__Bacteria; p__Firmicutes; c__Clostridia; o__Clostridiales; f__Ruminococcaceae	OTU_7449	k__Bacteria; p__Chloroflexi; c__Chloroflexia; o__Chloroflexales; f__Roseiflexaceae; g__; s__	OTU_11134	k__Bacteria	OTU_6334	k__Bacteria; p__Atribacteria			OTU_2220	k__Bacteria; p__Nitrospirae; c__; o__; f__; g__; s__	OTU_10096	k__Bacteria; p__unidentified_Bacteria; c__unidentified_Bacteria; o__unidentified_Bacteria; f__unidentified_Bacteria; g__unidentified_Bacteria; s__Omnitrophica_WOR_2_bacterium_RIFCSPHIGHO2_01_FULL_49_10			OTU_11797	k__Bacteria; p__Elusimicrobia; c__; o__; f__; g__; s__	OTU_8360	k__Bacteria
OTU_2634	k__Bacteria; p__Firmicutes; c__Clostridia; o__Clostridiales; f__Ruminococcaceae; g__Oscillibacter; s__	OTU_7451	k__Bacteria; p__Bacteroidetes; c__Bacteroidia; o__Cytophagales; f__Microscillaceae; g__; s__	OTU_11135	k__Bacteria	OTU_6352	k__Bacteria; p__Proteobacteria; c__Deltaproteobacteria; o__Oligoflexales; f__; g__; s__			OTU_2227	k__Bacteria	OTU_10099	k__Bacteria			OTU_11798	k__Bacteria; p__Chloroflexi	OTU_8416	k__Bacteria; p__Proteobacteria; c__Alphaproteobacteria; o__Rhodospirillales; f__unidentified_Rhodospirillales; g__Defluviicoccus; s__
OTU_2843	k__Bacteria; p__Firmicutes; c__Clostridia; o__Clostridiales; f__Ruminococcaceae; g__unidentified_Ruminococcaceae	OTU_7494	Unknown	OTU_11170	k__Bacteria	OTU_6354	k__Bacteria; p__Firmicutes; c__Clostridia; o__Clostridiales; f__Lachnospiraceae; g__unidentified_Lachnospiraceae; s__Butyrivibrio_sp_canine_oral_taxon_113			OTU_2239	k__Bacteria; p__Actinobacteria; c__Acidimicrobiia; o__Actinomarinales; f__; g__; s__	OTU_10112	k__Bacteria; p__unidentified_Bacteria; c__unidentified_Bacteria; o__unidentified_Bacteria; f__unidentified_Bacteria; g__unidentified_Bacteria; s__bacterium_LWQ8			OTU_11802	k__Bacteria	OTU_8432	k__Bacteria; p__Chloroflexi; c__Chloroflexia; o__Chloroflexales; f__Chloroflexaceae; g__; s__
OTU_3274	k__Bacteria; p__Proteobacteria; c__Gammaproteobacteria; o__Xanthomonadales; f__Xanthomonadaceae; g__Stenotrophomonas	OTU_7523	k__Bacteria; p__Firmicutes; c__Clostridia; o__Clostridiales	OTU_11239	k__Bacteria	OTU_6359	k__Bacteria			OTU_2252	k__Bacteria; p__Proteobacteria; c__Deltaproteobacteria; o__Desulfarculales; f__Desulfarculaceae; g__Desulfatiglans; s__	OTU_10117	k__Bacteria; p__Bacteroidetes; c__Bacteroidia; o__Bacteroidales; f__Rikenellaceae; g__; s__			OTU_11808	k__Bacteria; p__Proteobacteria; c__Gammaproteobacteria; o__Cellvibrionales; f__Cellvibrionaceae	OTU_8484	k__Bacteria; p__Gemmatimonadetes; c__unidentified_Gemmatimonadetes; o__Gemmatimonadales; f__Gemmatimonadaceae; g__Gemmatimonas; s__
OTU_3662	k__Bacteria; p__Proteobacteria; c__Alphaproteobacteria; o__Rhizobiales; f__Rhizobiaceae; g__Ochrobactrum; s__Ochrobactrum_intermedium	OTU_7551	k__Bacteria	OTU_11305	k__Bacteria; p__Elusimicrobia	OTU_6380	k__Bacteria; p__Actinobacteria; c__Acidimicrobiia			OTU_2261	k__Bacteria; p__Lentisphaerae; c__Lentisphaeria; o__Victivallales; f__; g__; s__	OTU_10134	k__Bacteria; p__Proteobacteria			OTU_11817	k__Bacteria	OTU_8494	Unknown
OTU_3713	k__Bacteria; p__Proteobacteria; c__Gammaproteobacteria; o__unidentified_Gammaproteobacteria; f__Burkholderiaceae; g__Hydrogenophaga; s__Hydrogenophaga_intermedia	OTU_7565	k__Bacteria; p__Bacteroidetes; c__Bacteroidia; o__Flavobacteriales; f__unidentified_Flavobacteriales; g__Algoriella; s__Algoriella_xinjiangensis	OTU_11350	k__Bacteria; p__Gemmatimonadetes; c__unidentified_Gemmatimonadetes; o__Gemmatimonadales; f__Gemmatimonadaceae; g__; s__	OTU_6384	k__Bacteria; p__Chloroflexi; c__Anaerolineae			OTU_2264	k__Bacteria; p__Bacteroidetes; c__Bacteroidia; o__Bacteroidales	OTU_10139	k__Bacteria			OTU_11923	k__Bacteria; p__Proteobacteria; c__Deltaproteobacteria; o__Myxococcales; f__Sandaracinaceae; g__Sandaracinus	OTU_8498	k__Bacteria
OTU_3783	k__Bacteria; p__Proteobacteria; c__Gammaproteobacteria; o__Enterobacteriales; f__Enterobacteriaceae; g__Pantoea	OTU_7578	Unknown	OTU_11353	k__Bacteria; p__Bacteroidetes; c__Bacteroidia; o__Bacteroidales; f__Muribaculaceae; g__; s__	OTU_6396	k__Bacteria; p__Nitrospirae; c__; o__; f__; g__; s__			OTU_2276	k__Bacteria	OTU_10186	Unknown			OTU_11941	k__Bacteria; p__Firmicutes; c__Clostridia; o__Clostridiales; f__unidentified_Clostridiales; g__Anaerovorax	OTU_8499	k__Bacteria; p__Planctomycetes; c__Planctomycetacia; o__Planctomycetales; f__; g__; s__
OTU_3820	k__Bacteria; p__Proteobacteria; c__Gammaproteobacteria; o__unidentified_Gammaproteobacteria; f__Burkholderiaceae	OTU_7581	k__Bacteria; p__Planctomycetes; c__Planctomycetacia; o__unidentified_Planctomycetacia; f__Gemmataceae; g__; s__	OTU_11418	k__Bacteria; p__Planctomycetes; c__Phycisphaerae; o__Phycisphaerales; f__Phycisphaeraceae; g__; s__	OTU_6403	k__Bacteria; p__Cyanobacteria			OTU_2284	k__Bacteria; p__Tenericutes; c__Mollicutes	OTU_10208	k__Bacteria; p__Firmicutes; c__Clostridia; o__Clostridiales; f__Lachnospiraceae			OTU_11942	k__Bacteria; p__Firmicutes; c__Clostridia; o__Clostridiales; f__Lachnospiraceae	OTU_8517	k__Bacteria
OTU_4001	k__Bacteria; p__Proteobacteria; c__Alphaproteobacteria; o__Rhizobiales; f__Rhizobiaceae	OTU_7584	k__Bacteria	OTU_11465	k__Bacteria; p__Proteobacteria; c__Gammaproteobacteria; o__unidentified_Gammaproteobacteria	OTU_6404	k__Bacteria; p__Chloroflexi; c__Anaerolineae; o__; f__; g__; s__			OTU_2290	k__Bacteria; p__Bacteroidetes; c__Bacteroidia; o__Bacteroidales; f__Prolixibacteraceae; g__Draconibacterium; s__	OTU_10213	k__Bacteria; p__unidentified_Bacteria; c__unidentified_Bacteria; o__unidentified_Bacteria; f__unidentified_Bacteria; g__unidentified_Bacteria; s__Omnitrophica_WOR_2_bacterium_GWF2_38_59			OTU_11947	Unknown	OTU_8529	k__Bacteria
OTU_4002	k__Bacteria; p__Firmicutes; c__Bacilli; o__Lactobacillales; f__Streptococcaceae; g__Streptococcus	OTU_7595	k__Bacteria; p__Proteobacteria; c__Gammaproteobacteria; o__unidentified_Gammaproteobacteria; f__unidentified_Gammaproteobacteria; g__unidentified_Gammaproteobacteria	OTU_11474	k__Bacteria; p__Firmicutes; c__Clostridia; o__Clostridiales; f__Lachnospiraceae	OTU_6422	k__Bacteria; p__Proteobacteria			OTU_2296	k__Bacteria; p__Proteobacteria; c__Deltaproteobacteria; o__Desulfobacterales; f__Desulfobulbaceae	OTU_10215	k__Bacteria; p__unidentified_Bacteria; c__unidentified_Bacteria; o__unidentified_Bacteria; f__unidentified_Bacteria; g__unidentified_Bacteria			OTU_11980	Unknown	OTU_8536	k__Bacteria; p__Proteobacteria; c__Alphaproteobacteria; o__unidentified_Alphaproteobacteria; f__Geminicoccaceae; g__Candidatus_Alysiosphaera; s__
OTU_4738	k__Bacteria; p__Proteobacteria; c__Gammaproteobacteria; o__unidentified_Gammaproteobacteria; f__Burkholderiaceae; g__Massilia; s__Massilia_putida	OTU_7599	k__Bacteria; p__Bacteroidetes; c__Bacteroidia; o__Bacteroidales	OTU_11482	k__Bacteria; p__Bacteroidetes; c__Bacteroidia; o__Bacteroidales; f__Rikenellaceae; g__; s__	OTU_6431	k__Bacteria; p__Proteobacteria; c__Gammaproteobacteria; o__unidentified_Gammaproteobacteria			OTU_2308	k__Archaea	OTU_10216	k__Bacteria; p__Proteobacteria; c__Alphaproteobacteria; o__Rhizobiales; f__unidentified_Rhizobiales; g__unidentified_Rhizobiales; s__Rhizobiales_bacterium_GB6			OTU_11985	k__Bacteria; p__Planctomycetes; c__Planctomycetacia; o__unidentified_Planctomycetacia; f__Gemmataceae; g__unidentified_Gemmataceae; s\_\_bacterium\_enrichment\_culture\_clone\_B145	OTU_8540	k__Bacteria
OTU_4830	k__Bacteria; p__Actinobacteria; c__unidentified_Actinobacteria; o__Micrococcales; f__Microbacteriaceae; g__Microbacterium	OTU_7602	k__Bacteria; p__Proteobacteria; c__Gammaproteobacteria; o__Salinisphaerales; f__Solimonadaceae	OTU_11500	k__Bacteria	OTU_6436	Unknown			OTU_2342	k__Bacteria; p__Bacteroidetes; c__Ignavibacteria; o__; f__; g__; s__	OTU_10265	k__Bacteria; p__Proteobacteria; c__Deltaproteobacteria			OTU_12004	k__Bacteria	OTU_8569	k__Bacteria; p__Chloroflexi; c__Chloroflexia; o__Kallotenuales; f__Kallotenuaceae; g__Kallotenue; s__
OTU_5046	k__Bacteria; p__Proteobacteria; c__Gammaproteobacteria; o__unidentified_Gammaproteobacteria; f__Burkholderiaceae; g__Janthinobacterium; s__Janthinobacterium_lividum	OTU_7621	k__Bacteria; p__Candidatus_Moranbacteria	OTU_11530	k__Bacteria; p__Firmicutes; c__Bacilli; o__Bacillales; f__Paenibacillaceae	OTU_6439	k__Bacteria; p__Gemmatimonadetes; c__unidentified_Gemmatimonadetes; o__Gemmatimonadales; f__Gemmatimonadaceae; g__; s__			OTU_2352	k__Bacteria; p__Kiritimatiellaeota; c__Kiritimatiellae; o__Kiritimatiellales; f__Kiritimatiellaceae; g__; s__	OTU_10293	k__Bacteria; p__Firmicutes; c__Clostridia; o__Clostridiales; f__Lachnospiraceae			OTU_12007	k__Bacteria; p__Chloroflexi; c__Anaerolineae; o__; f__; g__; s__	OTU_8582	k__Bacteria; p__Planctomycetes; c__Planctomycetacia; o__unidentified_Planctomycetacia; f__Gemmataceae; g__; s__
OTU_5223	k__Bacteria; p__Proteobacteria; c__Gammaproteobacteria; o__unidentified_Gammaproteobacteria; f__Rhodocyclaceae; g__Azovibrio; s__	OTU_7646	k__Bacteria	OTU_11534	k__Bacteria; p__Firmicutes; c__Clostridia; o__Clostridiales; f__Ruminococcaceae; g__unidentified_Ruminococcaceae	OTU_6444	k__Bacteria; p__Zixibacteria; c__; o__; f__; g__; s__			OTU_2368	k__Bacteria; p__Proteobacteria; c__Deltaproteobacteria; o__Desulfobacterales; f__Desulfobulbaceae	OTU_10455	k__Bacteria; p__unidentified_Bacteria; c__unidentified_Bacteria; o__Campylobacterales; f__; g__; s__			OTU_12084	Unknown	OTU_8587	k__Bacteria
OTU_5423	k__Bacteria; p__Proteobacteria; c__Alphaproteobacteria; o__Rhodobacterales; f__Rhodobacteraceae; g__Rhodobacter; s__	OTU_7658	k__Bacteria	OTU_11551	k__Bacteria; p__Chloroflexi; c__Anaerolineae; o__; f__; g__; s__	OTU_6449	k__Bacteria; p__Proteobacteria; c__Gammaproteobacteria			OTU_2370	k__Bacteria; p__Candidatus_Curtissbacteria	OTU_10557	k__Bacteria; p__Firmicutes; c__Clostridia; o__Clostridiales; f__unidentified_Clostridiales			OTU_12120	Unknown	OTU_8602	k__Bacteria; p__Planctomycetes; c__Planctomycetacia; o__unidentified_Planctomycetacia; f__Gemmataceae; g__; s__
OTU_5812	k__Bacteria; p__Proteobacteria; c__Gammaproteobacteria; o__unidentified_Gammaproteobacteria; f__Rhodocyclaceae; g__Methyloversatilis	OTU_7661	k__Bacteria	OTU_11567	k__Bacteria; p__Proteobacteria	OTU_6478	k__Bacteria; p__Kiritimatiellaeota; c__Kiritimatiellae; o__; f__; g__; s__			OTU_2399	k__Bacteria	OTU_10561	k__Bacteria; p__Proteobacteria; c__Alphaproteobacteria; o__Rickettsiales; f__Midichloriaceae; g__Candidatus_Jidaibacter; s__			OTU_12156	k__Bacteria; p__Proteobacteria; c__Gammaproteobacteria; o__Alteromonadales; f__Moritellaceae	OTU_8603	k__Bacteria; p__Chloroflexi; c__Ktedonobacteria; o__; f__; g__; s__
OTU_5913	k__Bacteria; p__Proteobacteria; c__Alphaproteobacteria; o__Sphingomonadales; f__Sphingomonadaceae; g__Sphingomonas	OTU_7664	Unknown	OTU_11583	k__Bacteria; p__Proteobacteria; c__Deltaproteobacteria; o__Bdellovibrionales; f__Bdellovibrionaceae; g__Bdellovibrio; s__	OTU_6493	k__Bacteria; p__Acidobacteria; c__Acidobacteriia; o__Solibacterales; f__unidentified_Solibacterales; g__Paludibaculum; s__			OTU_2403	k__Bacteria	OTU_10623	k__Bacteria; p__Firmicutes; c__Clostridia; o__Clostridiales; f__unidentified_Clostridiales			OTU_12199	k__Bacteria; p__Proteobacteria	OTU_8606	k__Bacteria; p__Gemmatimonadetes; c__Longimicrobia; o__Longimicrobiales; f__Longimicrobiaceae; g__; s__
OTU_6457	k__Bacteria; p__Proteobacteria; c__Gammaproteobacteria; o__Pseudomonadales; f__Moraxellaceae; g__Alkanindiges; s__	OTU_7667	k__Bacteria	OTU_11592	k__Bacteria; p__Planctomycetes; c__Planctomycetacia; o__unidentified_Planctomycetacia; f__Gemmataceae; g__; s__	OTU_6516	k__Bacteria; p__Planctomycetes; c__Phycisphaerae; o__Tepidisphaerales; f__; g__; s__			OTU_2412	k__Bacteria; p__Nitrospirae; c__; o__; f__; g__; s__	OTU_10646	k__Bacteria; p__Proteobacteria; c__Gammaproteobacteria			OTU_12236	k__Bacteria; p__Proteobacteria; c__Gammaproteobacteria; o__unidentified_Gammaproteobacteria; f__Nitrosomonadaceae; g__; s__	OTU_8610	k__Bacteria; p__Actinobacteria; c__Acidimicrobiia
OTU_6476	k__Bacteria; p__Proteobacteria; c__Alphaproteobacteria; o__Sphingomonadales; f__Sphingomonadaceae	OTU_7677	k__Bacteria; p__Proteobacteria; c__Alphaproteobacteria; o__Rickettsiales; f__unidentified_Rickettsiales; g__unidentified_Rickettsiales; s__	OTU_11608	k__Bacteria; p__Proteobacteria; c__Deltaproteobacteria; o__Myxococcales; f__unidentified_Myxococcales; g__unidentified_Myxococcales; s__Myxococcales_bacterium_Gsoil_473	OTU_6528	k__Bacteria; p__Chloroflexi; c__Anaerolineae; o__Caldilineales; f__Caldilineaceae			OTU_2418	k__Archaea	OTU_10657	k__Bacteria			OTU_12245	k__Bacteria; p__Actinobacteria; c__Acidimicrobiia	OTU_8612	k__Bacteria; p__Actinobacteria; c__Acidimicrobiia; o__unidentified_Acidimicrobiia; f__unidentified_Acidimicrobiia; g__unidentified_Acidimicrobiia; s__Actinobacteria_bacterium_IMCC26207
OTU_6589	k__Bacteria; p__Proteobacteria; c__Gammaproteobacteria; o__unidentified_Gammaproteobacteria	OTU_7697	k__Bacteria	OTU_11636	k__Bacteria; p__Planctomycetes; c__Planctomycetacia; o__unidentified_Planctomycetacia; f__Gemmataceae; g__; s__	OTU_6530	k__Bacteria; p__Acidobacteria; c__Acidobacteriia; o__; f__; g__; s__			OTU_2425	k__Bacteria; p__Bacteroidetes; c__Bacteroidia; o__Bacteroidales; f__; g__; s__	OTU_10664	k__Bacteria; p__Gemmatimonadetes; c__unidentified_Gemmatimonadetes; o__Gemmatimonadales; f__Gemmatimonadaceae; g__Gemmatimonas; s__			OTU_12270	Unknown	OTU_8625	k__Bacteria
OTU_6791	k__Bacteria; p__Proteobacteria; c__Gammaproteobacteria; o__unidentified_Gammaproteobacteria; f__Burkholderiaceae	OTU_7700	k__Bacteria	OTU_11642	k__Bacteria	OTU_6540	k__Bacteria; p__Proteobacteria; c__Gammaproteobacteria; o__Methylococcales; f__Methylococcaceae; g__Methylocaldum; s__			OTU_2431	k__Bacteria; p__Chloroflexi; c__Dehalococcoidia	OTU_10706	k__Bacteria; p__Proteobacteria; c__Alphaproteobacteria; o__Sphingomonadales; f__Sphingomonadaceae			OTU_12439	k__Bacteria	OTU_8639	k__Bacteria
OTU_6950	k__Bacteria; p__Actinobacteria; c__unidentified_Actinobacteria; o__Bifidobacteriales; f__Bifidobacteriaceae; g__Bifidobacterium; s__Bifidobacterium_bifidum	OTU_7718	k__Bacteria; p__Proteobacteria; c__Gammaproteobacteria; o__unidentified_Gammaproteobacteria	OTU_11667	k__Bacteria; p__Proteobacteria; c__Deltaproteobacteria; o__; f__; g__; s__	OTU_6541	k__Bacteria; p__Bacteroidetes; c__Bacteroidia; o__Sphingobacteriales; f__Lentimicrobiaceae; g__unidentified_Lentimicrobiaceae; s__Bacteroidales_genomosp_P4_oral_clone_MB2_G17			OTU_2433	k__Bacteria	OTU_10718	k__Bacteria; p__Verrucomicrobia; c__Verrucomicrobiae; o__Verrucomicrobiales; f__Rubritaleaceae; g__Luteolibacter; s__Verrucomicrobium_sp_IMCC25902			OTU_12440	k__Bacteria; p__Planctomycetes; c__Planctomycetacia; o__unidentified_Planctomycetacia; f__unidentified_Planctomycetacia; g__Pirellula; s__	OTU_8660	k__Bacteria; p__Proteobacteria
OTU_7113	k__Bacteria; p__Firmicutes; c__Clostridia; o__Clostridiales; f__Peptostreptococcaceae; g__Intestinibacter; s__	OTU_7752	k__Bacteria; p__Bacteroidetes; c__Bacteroidia; o__Flavobacteriales; f__Crocinitomicaceae	OTU_11672	k__Bacteria; p__Verrucomicrobia; c__Verrucomicrobiae; o__Verrucomicrobiales; f__; g__; s__	OTU_6543	k__Bacteria; p__Tenericutes; c__Mollicutes			OTU_2435	k__Bacteria; p__Actinobacteria; c__Acidimicrobiia; o__Actinomarinales; f__; g__; s__	OTU_10731	k__Bacteria; p__Candidatus_Nomurabacteria			OTU_12482	Unknown	OTU_8662	k__Bacteria; p__Verrucomicrobia; c__Verrucomicrobiae; o__; f__; g__; s__
OTU_7236	k__Bacteria; p__Proteobacteria; c__Gammaproteobacteria; o__Pseudomonadales; f__Moraxellaceae; g__Acinetobacter	OTU_7757	k__Bacteria	OTU_11737	k__Bacteria; p__Planctomycetes; c__Phycisphaerae; o__Phycisphaerales; f__Phycisphaeraceae; g__; s__	OTU_6561	k__Bacteria; p__Chloroflexi; c__Ktedonobacteria; o__Ktedonobacterales			OTU_2439	k__Bacteria; p__Proteobacteria; c__Gammaproteobacteria	OTU_10785	k__Bacteria			OTU_12557	k__Bacteria; p__Proteobacteria; c__Deltaproteobacteria; o__Oligoflexales; f__Oligoflexaceae; g__; s__	OTU_8680	k__Bacteria; p__Armatimonadetes; c__Armatimonadia; o__Armatimonadales; f__; g__; s__
OTU_7329	k__Bacteria; p__Proteobacteria; c__Gammaproteobacteria; o__Enterobacteriales; f__Enterobacteriaceae	OTU_7760	k__Bacteria; p__Proteobacteria; c__Alphaproteobacteria	OTU_11763	k__Bacteria; p__Proteobacteria; c__Gammaproteobacteria	OTU_6562	k__Bacteria; p__Planctomycetes; c__Planctomycetacia; o__unidentified_Planctomycetacia; f__unidentified_Planctomycetacia; g__unidentified_Planctomycetacia; s__bacterium_enrichment_culture_clone_KIST-JJY167			OTU_2461	k__Bacteria; p__Bacteroidetes; c__Bacteroidia; o__Bacteroidales	OTU_10873	k__Bacteria			OTU_12573	k__Bacteria; p__Planctomycetes; c__; o__; f__; g__; s__	OTU_8693	k__Bacteria; p__Proteobacteria; c__Deltaproteobacteria; o__Oligoflexales; f__; g__; s__
OTU_7699	k__Bacteria; p__Proteobacteria; c__Alphaproteobacteria; o__Rhizobiales; f__Xanthobacteraceae	OTU_7766	k__Bacteria; p__Bacteroidetes; c__Bacteroidia; o__Sphingobacteriales; f__Lentimicrobiaceae; g__unidentified_Lentimicrobiaceae; s__bacterium_enrichment_culture_clone_ecb21	OTU_11764	k__Bacteria	OTU_6565	k__Bacteria			OTU_2466	k__Bacteria; p__Bacteroidetes; c__Bacteroidia; o__Bacteroidales	OTU_10964	k__Bacteria			OTU_12592	k__Bacteria; p__Proteobacteria; c__Deltaproteobacteria; o__Bdellovibrionales; f__Bacteriovoracaceae; g__; s__	OTU_8698	k__Bacteria
OTU_7922	k__Bacteria; p__Proteobacteria; c__Gammaproteobacteria; o__unidentified_Gammaproteobacteria; f__Burkholderiaceae	OTU_7776	k__Bacteria; p__Proteobacteria; c__Gammaproteobacteria; o__Alteromonadales; f__unidentified_Alteromonadales; g__unidentified_Alteromonadales; s__Idiomarina_sp	OTU_11791	k__Bacteria	OTU_6571	k__Bacteria; p__Gemmatimonadetes; c__unidentified_Gemmatimonadetes; o__Gemmatimonadales; f__Gemmatimonadaceae; g__; s__			OTU_2470	k__Bacteria; p__Proteobacteria; c__Gammaproteobacteria	OTU_10973	k__Bacteria; p__Firmicutes; c__Bacilli; o__Bacillales; f__Bacillaceae; g__unidentified_Bacillaceae; s__Geomicrobium_sp_JCM_19039			OTU_12613	k__Bacteria	OTU_8708	Unknown
OTU_8041	k__Bacteria; p__Proteobacteria; c__Gammaproteobacteria; o__Pseudomonadales; f__Pseudomonadaceae; g__Pseudomonas	OTU_7790	k__Bacteria; p__Cyanobacteria; c__unidentified_Cyanobacteria; o__Synechococcales; f__; g__; s__	OTU_11814	k__Bacteria; p__Planctomycetes; c__Planctomycetacia; o__unidentified_Planctomycetacia; f__Gemmataceae; g__; s__	OTU_6575	k__Bacteria; p__Firmicutes; c__Clostridia; o__Clostridiales; f__Lachnospiraceae; g__unidentified_Lachnospiraceae; s__bacterium_WCD3001			OTU_2476	k__Bacteria; p__Chloroflexi; c__Anaerolineae; o__Anaerolineales; f__Anaerolineaceae; g__; s__	OTU_10975	k__Bacteria; p__Planctomycetes; c__Phycisphaerae; o__unidentified_Phycisphaerae; f__unidentified_Phycisphaerae; g__unidentified_Phycisphaerae; s__bacterium_enrichment_culture_clone_Anammox_11			OTU_12614	Unknown	OTU_8721	k__Bacteria; p__Verrucomicrobia; c__Verrucomicrobiae; o__; f__; g__; s__
OTU_8314	k__Bacteria; p__Proteobacteria; c__Gammaproteobacteria; o__Pseudomonadales; f__Pseudomonadaceae; g__Pseudomonas	OTU_7791	k__Bacteria; p__Proteobacteria; c__Alphaproteobacteria; o__Rickettsiales; f__Midichloriaceae; g__Candidatus_Jidaibacter; s__	OTU_11857	k__Bacteria	OTU_6576	k__Bacteria; p__Planctomycetes; c__; o__; f__; g__; s__			OTU_2481	k__Bacteria; p__Proteobacteria; c__Deltaproteobacteria; o__Syntrophobacterales; f__Syntrophaceae; g__Syntrophus; s__	OTU_10995	k__Bacteria; p__Firmicutes; c__Bacilli; o__Bacillales; f__Alicyclobacillaceae; g__Alicyclobacillus			OTU_12617	k__Bacteria; p__Bacteroidetes; c__Bacteroidia; o__Chitinophagales; f__Chitinophagaceae	OTU_8775	k__Bacteria; p__Planctomycetes; c__Planctomycetacia; o__Planctomycetales
OTU_8336	k__Bacteria; p__Firmicutes; c__Clostridia; o__Clostridiales; f__Lachnospiraceae	OTU_7794	k__Bacteria; p__Cyanobacteria; c__unidentified_Cyanobacteria	OTU_11859	k__Bacteria; p__Planctomycetes; c__Planctomycetacia; o__unidentified_Planctomycetacia; f__Gemmataceae; g__; s__	OTU_6584	k__Archaea; p__; c__; o__; f__; g__; s__			OTU_2484	k__Bacteria	OTU_10997	k__Bacteria; p__Bacteroidetes; c__Bacteroidia; o__Bacteroidales; f__Prolixibacteraceae; g__Roseimarinus; s__			OTU_12621	k__Bacteria; p__Proteobacteria; c__Deltaproteobacteria; o__Myxococcales; f__; g__; s__	OTU_8776	k__Bacteria; p__Acidobacteria; c__; o__; f__; g__; s__
OTU_8793	k__Bacteria; p__Proteobacteria; c__Gammaproteobacteria; o__Pseudomonadales; f__Moraxellaceae; g__Acinetobacter	OTU_7805	k__Bacteria; p__Bacteroidetes; c__Bacteroidia; o__Bacteroidales; f__Prevotellaceae	OTU_11886	k__Bacteria; p__Proteobacteria; c__Deltaproteobacteria; o__Myxococcales; f__Haliangiaceae; g__Haliangium; s__	OTU_6585	k__Bacteria; p__Actinobacteria; c__unidentified_Actinobacteria; o__Streptosporangiales; f__Streptosporangiaceae; g__Thermopolyspora; s__			OTU_2497	k__Bacteria	OTU_10998	k__Bacteria; p__Proteobacteria; c__Deltaproteobacteria; o__Desulfovibrionales; f__Desulfovibrionaceae; g__Desulfovibrio			OTU_12638	k__Bacteria; p__Bacteroidetes; c__Bacteroidia; o__Chitinophagales; f__Chitinophagaceae	OTU_8790	k__Bacteria; p__Planctomycetes; c__Phycisphaerae; o__Tepidisphaerales; f__; g__; s__
OTU_9074	k__Bacteria; p__Proteobacteria; c__Gammaproteobacteria; o__unidentified_Gammaproteobacteria; f__Burkholderiaceae	OTU_7810	k__Bacteria	OTU_11901	k__Bacteria; p__Firmicutes; c__Negativicutes; o__Selenomonadales; f__Veillonellaceae; g__Megasphaera; s__Veillonellaceae_bacterium_KA00182	OTU_6606	k__Bacteria; p__Tenericutes; c__Mollicutes; o__Acholeplasmatales; f__Acholeplasmataceae; g__Acholeplasma; s__Mycoplasmataceae_genomosp_P1_oral_clone_MB1_G23			OTU_2503	k__Bacteria; p__unidentified_Bacteria; c__unidentified_Bacteria; o__unidentified_Bacteria; f__unidentified_Bacteria; g__unidentified_Bacteria	OTU_10999	k__Bacteria; p__Proteobacteria; c__Alphaproteobacteria; o__Rhodospirillales; f__Rhodospirillaceae			OTU_12641	k__Bacteria; p__Firmicutes; c__Clostridia; o__Clostridiales	OTU_8953	k__Bacteria; p__Proteobacteria; c__Deltaproteobacteria; o__Oligoflexales
OTU_9693	k__Bacteria; p__Proteobacteria; c__Alphaproteobacteria; o__Sphingomonadales; f__Sphingomonadaceae; g__Novosphingobium	OTU_7815	Unknown	OTU_11902	k__Bacteria; p__Proteobacteria; c__Deltaproteobacteria; o__Bdellovibrionales; f__Bdellovibrionaceae; g__; s__	OTU_6616	k__Bacteria; p__Firmicutes; c__Clostridia; o__Clostridiales; f__Eubacteriaceae; g__Garciella; s__			OTU_2505	k__Bacteria; p__Bacteroidetes; c__Ignavibacteria; o__Ignavibacteriales; f__Melioribacteraceae	OTU_11086	k__Bacteria; p__Firmicutes; c__Clostridia; o__Clostridiales; f__Lachnospiraceae			OTU_12649	Unknown	OTU_8966	k__Bacteria; p__Planctomycetes; c__Planctomycetacia; o__unidentified_Planctomycetacia; f__Isosphaeraceae
OTU_9739	k__Bacteria; p__Proteobacteria; c__Alphaproteobacteria; o__Rhizobiales; f__Beijerinckiaceae	OTU_7820	k__Bacteria	OTU_11914	k__Bacteria; p__Proteobacteria; c__Gammaproteobacteria; o__unidentified_Gammaproteobacteria; f__unidentified_Gammaproteobacteria; g__Candidatus_Berkiella; s__	OTU_6622	k__Bacteria; p__unidentified_Bacteria; c__unidentified_Bacteria; o__Campylobacterales; f__unidentified_Campylobacterales; g__Sulfurospirillum; s__Sulfurospirillum_sp_UCH001			OTU_2517	k__Bacteria; p__Candidatus_Woesebacteria; c__unidentified_Candidatus_Woesebacteria; o__unidentified_Candidatus_Woesebacteria; f__unidentified_Candidatus_Woesebacteria; g__unidentified_Candidatus_Woesebacteria; s__Candidatus_Woesebacteria_bacterium_GW2011_GWF1_31_35	OTU_11089	k__Bacteria; p__Firmicutes; c__Clostridia; o__Clostridiales; f__Lachnospiraceae			OTU_12703	Unknown	OTU_8979	k__Bacteria; p__Proteobacteria; c__Alphaproteobacteria
OTU_9967	k__Bacteria; p__Proteobacteria; c__Gammaproteobacteria; o__unidentified_Gammaproteobacteria; f__Burkholderiaceae	OTU_7822	k__Bacteria; p__Proteobacteria; c__Alphaproteobacteria; o__unidentified_Alphaproteobacteria; f__unidentified_Alphaproteobacteria	OTU_11921	k__Bacteria; p__Chloroflexi; c__Anaerolineae; o__; f__; g__; s__	OTU_6625	k__Bacteria; p__Firmicutes; c__Clostridia; o__Clostridiales; f__Lachnospiraceae			OTU_2523	k__Bacteria; p__Bacteroidetes; c__Bacteroidia; o__Flavobacteriales; f__Flavobacteriaceae; g__Myroides; s__Myroides_odoratimimus	OTU_11090	k__Bacteria; p__Proteobacteria; c__Alphaproteobacteria; o__Rhizobiales; f__unidentified_Rhizobiales; g__Rhodomicrobium			OTU_12723	k__Bacteria; p__Bacteroidetes; c__Bacteroidia; o__Flavobacteriales; f__Flavobacteriaceae; g__Flavobacterium; s__Flavobacterium_sp_enrichment_culture_clone_SA_NR2_1	OTU_9008	k__Bacteria
OTU_10102	k__Bacteria; p__Firmicutes; c__Clostridia; o__Clostridiales; f__Lachnospiraceae	OTU_7842	k__Bacteria	OTU_11932	k__Bacteria; p__Firmicutes; c__Clostridia; o__Clostridiales	OTU_6667	k__Bacteria; p__Chloroflexi; c__Anaerolineae; o__; f__; g__; s__			OTU_2535	k__Bacteria; p__Proteobacteria; c__Alphaproteobacteria; o__Rickettsiales	OTU_11123	k__Bacteria; p__Verrucomicrobia; c__Verrucomicrobiae; o__Opitutales; f__Opitutaceae; g__Lacunisphaera; s__			OTU_12799	k__Bacteria; p__Firmicutes; c__Erysipelotrichia; o__Erysipelotrichales; f__Erysipelotrichaceae; g__Solobacterium; s__	OTU_9015	k__Bacteria; p__Proteobacteria; c__Gammaproteobacteria; o__unidentified_Gammaproteobacteria
OTU_10406	k__Bacteria; p__Proteobacteria; c__Alphaproteobacteria; o__Sphingomonadales; f__Sphingomonadaceae	OTU_7867	k__Bacteria; p__Latescibacteria; c__; o__; f__; g__; s__	OTU_11984	k__Bacteria; p__Lentisphaerae; c__Oligosphaeria; o__Oligosphaerales; f__; g__; s__	OTU_6673	k__Bacteria			OTU_2551	k__Bacteria; p__Proteobacteria; c__Deltaproteobacteria; o__Desulfobacterales; f__Desulfobulbaceae	OTU_11147	k__Bacteria; p__Gemmatimonadetes; c__unidentified_Gemmatimonadetes; o__Gemmatimonadales; f__Gemmatimonadaceae; g__Gemmatimonas; s__			OTU_12803	Unknown	OTU_9016	k__Bacteria; p__Proteobacteria; c__Alphaproteobacteria; o__unidentified_Alphaproteobacteria; f__Acetobacteraceae; g__Craurococcus; s__
OTU_10447	k__Bacteria; p__Firmicutes; c__Bacilli; o__Lactobacillales; f__Streptococcaceae; g__Streptococcus	OTU_7880	Unknown	OTU_11988	k__Bacteria; p__Bacteroidetes; c__Bacteroidia	OTU_6675	Unknown			OTU_2557	k__Bacteria; p__Proteobacteria; c__Deltaproteobacteria; o__Oligoflexales; f__; g__; s__	OTU_11154	k__Bacteria; p__Firmicutes; c__Clostridia; o__Clostridiales; f__Ruminococcaceae			OTU_12808	k__Bacteria; p__Firmicutes; c__Erysipelotrichia; o__Erysipelotrichales; f__Erysipelotrichaceae; g__Erysipelothrix; s__	OTU_9034	k__Bacteria; p__Firmicutes; c__Clostridia; o__Clostridiales; f__Ruminococcaceae
OTU_10597	k__Bacteria; p__Proteobacteria; c__Alphaproteobacteria; o__Rickettsiales; f__Anaplasmataceae; g__Wolbachia	OTU_7903	k__Bacteria; p__Bacteroidetes; c__Bacteroidia; o__Bacteroidales; f__Prolixibacteraceae	OTU_12003	k__Bacteria; p__Proteobacteria; c__Gammaproteobacteria	OTU_6687	k__Bacteria; p__Bacteroidetes; c__Bacteroidia			OTU_2559	k__Bacteria; p__Firmicutes; c__Clostridia; o__Clostridiales; f__Lachnospiraceae; g__unidentified_Lachnospiraceae; s__rumen_bacterium_NK4B65	OTU_11155	k__Bacteria; p__Firmicutes; c__Clostridia; o__Clostridiales			OTU_12810	k__Bacteria; p__Proteobacteria; c__Gammaproteobacteria; o__unidentified_Gammaproteobacteria	OTU_9036	k__Bacteria; p__Planctomycetes; c__Phycisphaerae; o__Tepidisphaerales; f__; g__; s__
OTU_10893	k__Bacteria; p__Proteobacteria; c__Gammaproteobacteria; o__unidentified_Gammaproteobacteria; f__Burkholderiaceae	OTU_7915	k__Bacteria; p__Proteobacteria; c__Gammaproteobacteria	OTU_12051	k__Bacteria; p__Chlamydiae; c__unidentified_Chlamydiae; o__Chlamydiales; f__Parachlamydiaceae	OTU_6691	k__Bacteria; p__Bacteroidetes; c__Bacteroidia; o__Bacteroidales			OTU_2566	k__Bacteria	OTU_11159	k__Bacteria; p__Proteobacteria; c__Gammaproteobacteria; o__unidentified_Gammaproteobacteria			OTU_12901	k__Bacteria; p__Actinobacteria; c__Acidimicrobiia	OTU_9046	k__Bacteria; p__Proteobacteria; c__Alphaproteobacteria; o__Sphingomonadales; f__Sphingomonadaceae
OTU_11281	k__Bacteria; p__Proteobacteria; c__Gammaproteobacteria; o__Pseudomonadales; f__Moraxellaceae; g__Acinetobacter	OTU_7950	k__Bacteria; p__Firmicutes; c__Clostridia; o__Clostridiales	OTU_12057	k__Bacteria	OTU_6694	k__Bacteria; p__Bacteroidetes; c__Bacteroidia; o__Bacteroidales; f__Prevotellaceae			OTU_2568	k__Bacteria; p__Bacteroidetes; c__Bacteroidia; o__Bacteroidales; f__; g__; s__	OTU_11161	k__Bacteria; p__Proteobacteria			OTU_12914	k__Bacteria; p__Verrucomicrobia; c__Verrucomicrobiae; o__; f__; g__; s__	OTU_9052	k__Bacteria
OTU_11343	k__Bacteria; p__Proteobacteria; c__Gammaproteobacteria; o__Pseudomonadales; f__Moraxellaceae; g__Acinetobacter	OTU_7954	k__Bacteria; p__Proteobacteria; c__Gammaproteobacteria	OTU_12059	k__Bacteria	OTU_6725	k__Bacteria; p__Firmicutes; c__Bacilli; o__Bacillales			OTU_2578	k__Bacteria; p__Proteobacteria; c__Gammaproteobacteria; o__unidentified_Gammaproteobacteria; f__unidentified_Gammaproteobacteria; g__Aquicella; s__	OTU_11163	k__Bacteria; p__Proteobacteria; c__Alphaproteobacteria; o__Rhodospirillales; f__unidentified_Rhodospirillales			OTU_12924	k__Bacteria; p__Planctomycetes; c__Planctomycetacia; o__; f__; g__; s__	OTU_9139	k__Bacteria; p__Planctomycetes; c__Planctomycetacia
OTU_11557	k__Bacteria; p__Proteobacteria; c__Gammaproteobacteria; o__unidentified_Gammaproteobacteria; f__Burkholderiaceae	OTU_7956	k__Bacteria; p__Bacteroidetes; c__Bacteroidia	OTU_12077	k__Bacteria; p__Proteobacteria; c__Alphaproteobacteria; o__unidentified_Alphaproteobacteria; f__unidentified_Alphaproteobacteria; g__Thalassobaculum; s__	OTU_6726	k__Bacteria; p__Chloroflexi			OTU_2593	k__Bacteria; p__Proteobacteria; c__Deltaproteobacteria; o__Bdellovibrionales; f__Bdellovibrionaceae; g__Bdellovibrio; s__Bdellovibrionales_bacterium_RBG_16_40_8	OTU_11164	k__Bacteria			OTU_12951	k__Bacteria; p__Actinobacteria; c__Thermoleophilia; o__Solirubrobacterales	OTU_9148	k__Bacteria; p__Planctomycetes; c__Planctomycetacia; o__unidentified_Planctomycetacia; f__Gemmataceae; g__; s__
OTU_11776	k__Bacteria; p__Proteobacteria; c__Gammaproteobacteria; o__unidentified_Gammaproteobacteria; f__Burkholderiaceae	OTU_7961	k__Bacteria; p__Firmicutes; c__Bacilli; o__Lactobacillales; f__Aerococcaceae; g__Dolosicoccus; s__	OTU_12078	k__Bacteria; p__Firmicutes; c__Bacilli; o__Bacillales; f__Thermoactinomycetaceae; g__Shimazuella; s__	OTU_6731	k__Bacteria; p__Bacteroidetes; c__Bacteroidia; o__Cytophagales; f__; g__; s__			OTU_2599	k__Bacteria; p__Proteobacteria; c__Gammaproteobacteria; o__Legionellales; f__Legionellaceae; g__Legionella; s__	OTU_11166	k__Bacteria; p__Firmicutes; c__Bacilli; o__Bacillales; f__Thermoactinomycetaceae; g__Thermoflavimicrobium; s__			OTU_12964	Unknown	OTU_9161	k__Bacteria; p__Bacteroidetes; c__Bacteroidia; o__Bacteroidales
OTU_12288	k__Bacteria; p__Firmicutes; c__Clostridia; o__Clostridiales; f__Ruminococcaceae	OTU_7996	k__Bacteria; p__Planctomycetes; c__; o__; f__; g__; s__	OTU_12099	k__Bacteria	OTU_6733	Unknown			OTU_2600	k__Bacteria; p__Proteobacteria; c__Gammaproteobacteria; o__Thiotrichales; f__Thiotrichaceae; g__; s__	OTU_11168	k__Bacteria; p__Proteobacteria; c__Gammaproteobacteria			OTU_12980	k__Bacteria; p__Proteobacteria; c__Deltaproteobacteria; o__Myxococcales; f__unidentified_Myxococcales; g__unidentified_Myxococcales	OTU_9169	k__Bacteria; p__Verrucomicrobia; c__Verrucomicrobiae
OTU_12624	k__Bacteria; p__Proteobacteria; c__Gammaproteobacteria; o__Enterobacteriales; f__Enterobacteriaceae; g__Serratia	OTU_8002	k__Bacteria; p__Firmicutes; c__Clostridia; o__Clostridiales; f__Ruminococcaceae; g__Ruminiclostridium	OTU_12110	k__Bacteria; p__Verrucomicrobia; c__Verrucomicrobiae; o__; f__; g__; s__	OTU_6752	Unknown			OTU_2603	Unknown	OTU_11169	k__Bacteria; p__Firmicutes; c__Clostridia; o__Clostridiales; f__Eubacteriaceae; g__; s__			OTU_12986	Unknown	OTU_9173	k__Bacteria
OTU_12630	k__Bacteria; p__Actinobacteria; c__unidentified_Actinobacteria; o__Bifidobacteriales; f__Bifidobacteriaceae; g__Bifidobacterium; s__Bifidobacterium_dentium	OTU_8029	k__Bacteria; p__Bacteroidetes; c__Bacteroidia; o__Sphingobacteriales; f__Sphingobacteriaceae; g__Sphingobacterium	OTU_12127	k__Bacteria; p__Chloroflexi; c__Anaerolineae; o__; f__; g__; s__	OTU_6758	k__Bacteria; p__Proteobacteria; c__Alphaproteobacteria; o__unidentified_Alphaproteobacteria; f__Acetobacteraceae			OTU_2611	k__Bacteria	OTU_11174	k__Bacteria; p__Bacteroidetes; c__Bacteroidia; o__Bacteroidales; f__Prevotellaceae; g__Paraprevotella; s__			OTU_12993	k__Bacteria; p__Proteobacteria	OTU_9181	k__Bacteria; p__Chloroflexi; c__Anaerolineae; o__Ardenticatenales; f__Ardenticatenaceae; g__; s__
OTU_13104	k__Bacteria; p__Proteobacteria; c__Gammaproteobacteria; o__Enterobacteriales; f__Enterobacteriaceae	OTU_8043	k__Bacteria	OTU_12136	k__Bacteria; p__Firmicutes; c__Clostridia; o__Clostridiales; f__Lachnospiraceae	OTU_6765	k__Bacteria; p__Actinobacteria; c__Thermoleophilia; o__Gaiellales; f__; g__; s__			OTU_2624	k__Bacteria	OTU_11180	k__Bacteria			OTU_13008	Unknown	OTU_9185	k__Bacteria
OTU_13138	k__Bacteria; p__Firmicutes; c__Clostridia; o__Clostridiales; f__Lachnospiraceae; g__Roseburia	OTU_8073	k__Bacteria	OTU_12144	k__Bacteria; p__Elusimicrobia; c__; o__; f__; g__; s__	OTU_6770	k__Bacteria			OTU_2625	k__Bacteria	OTU_11270	k__Bacteria; p__Proteobacteria; c__Deltaproteobacteria; o__Myxococcales; f__Sandaracinaceae			OTU_13061	k__Bacteria; p__Proteobacteria; c__Gammaproteobacteria	OTU_9200	k__Bacteria
		OTU_8078	k__Bacteria; p__Firmicutes; c__Clostridia; o__Clostridiales; f__Ruminococcaceae	OTU_12146	k__Bacteria	OTU_6776	k__Bacteria; p__Chloroflexi; c__Anaerolineae; o__Anaerolineales; f__Anaerolineaceae			OTU_2633	k__Archaea	OTU_11273	k__Bacteria; p__Bacteroidetes; c__Bacteroidia; o__Bacteroidales; f__Rikenellaceae; g__; s__			OTU_13072	k__Bacteria; p__Proteobacteria; c__Deltaproteobacteria; o__Oligoflexales; f__Oligoflexaceae; g__; s__	OTU_9205	k__Bacteria; p__Actinobacteria
		OTU_8080	k__Bacteria	OTU_12181	k__Bacteria; p__Candidatus_Woesebacteria	OTU_6782	k__Bacteria; p__Chloroflexi; c__Anaerolineae; o__Caldilineales; f__Caldilineaceae; g__; s__			OTU_2654	k__Bacteria; p__Chloroflexi; c__Anaerolineae; o__Anaerolineales; f__Anaerolineaceae; g__; s__	OTU_11282	k__Bacteria; p__Firmicutes; c__Clostridia; o__Clostridiales; f__Gracilibacteraceae			OTU_13180	Unknown	OTU_9207	k__Bacteria; p__Firmicutes; c__Clostridia; o__Clostridiales; f__unidentified_Clostridiales; g__unidentified_Clostridiales; s__[Eubacterium]_brachy
		OTU_8084	k__Bacteria; p__Chloroflexi; c__Anaerolineae; o__Ardenticatenales	OTU_12225	k__Bacteria; p__Chlamydiae; c__unidentified_Chlamydiae; o__Chlamydiales; f__Simkaniaceae; g__; s__	OTU_6817	k__Bacteria; p__Proteobacteria; c__Alphaproteobacteria; o__unidentified_Alphaproteobacteria; f__Geminicoccaceae; g__; s__			OTU_2663	k__Bacteria; p__Proteobacteria; c__Alphaproteobacteria; o__Rickettsiales	OTU_11283	k__Bacteria; p__Proteobacteria; c__Alphaproteobacteria; o__unidentified_Alphaproteobacteria; f__Acetobacteraceae			OTU_13246	k__Bacteria	OTU_9210	k__Bacteria; p__Chloroflexi; c__Chloroflexia; o__Thermomicrobiales; f__Thermomicrobiaceae
		OTU_8132	k__Bacteria	OTU_12234	k__Bacteria	OTU_6818	k__Bacteria; p__Proteobacteria; c__Gammaproteobacteria; o__unidentified_Gammaproteobacteria; f__Coxiellaceae; g__Coxiella; s__			OTU_2676	k__Bacteria; p__Proteobacteria; c__Gammaproteobacteria	OTU_11316	k__Bacteria; p__Bacteroidetes; c__Bacteroidia; o__Chitinophagales; f__Chitinophagaceae			OTU_13280	k__Bacteria; p__Firmicutes; c__Clostridia; o__Clostridiales; f__unidentified_Clostridiales; g__Sedimentibacter; s__	OTU_9224	k__Bacteria; p__Planctomycetes; c__Planctomycetacia; o__unidentified_Planctomycetacia; f__Gemmataceae; g__; s__
		OTU_8135	k__Bacteria	OTU_12242	Unknown	OTU_6830	k__Bacteria			OTU_2678	k__Bacteria; p__Proteobacteria; c__Gammaproteobacteria; o__Methylococcales; f__unidentified_Methylococcales; g__Methylomarinum; s__	OTU_11317	k__Bacteria					OTU_9253	k__Bacteria; p__Proteobacteria; c__Gammaproteobacteria; o__unidentified_Gammaproteobacteria; f__unidentified_Gammaproteobacteria; g__unidentified_Gammaproteobacteria; s__agricultural_soil_bacterium_SC-I-81
		OTU_8264	k__Bacteria; p__Proteobacteria	OTU_12294	k__Bacteria; p__Proteobacteria; c__Deltaproteobacteria; o__Myxococcales; f__Sandaracinaceae; g__; s__	OTU_6850	k__Bacteria; p__Proteobacteria; c__Gammaproteobacteria; o__unidentified_Gammaproteobacteria; f__unidentified_Gammaproteobacteria; g__unidentified_Gammaproteobacteria; s__bacterium_YC-ZSS-LKJ56			OTU_2694	k__Bacteria	OTU_11319	k__Bacteria; p__Proteobacteria; c__Alphaproteobacteria; o__Rickettsiales; f__Rickettsiaceae					OTU_9270	k__Bacteria; p__Bacteroidetes; c__Bacteroidia; o__Bacteroidales; f__Muribaculaceae; g__; s__
		OTU_8309	k__Bacteria; p__Bacteroidetes; c__Bacteroidia; o__Bacteroidales; f__Muribaculaceae; g__; s__	OTU_12295	k__Bacteria; p__Planctomycetes; c__Planctomycetacia; o__Planctomycetales; f__unidentified_Planctomycetales; g__Planctomicrobium; s__	OTU_6858	k__Bacteria; p__unidentified_Bacteria; c__unidentified_Bacteria; o__unidentified_Bacteria; f__unidentified_Bacteria; g__Candidatus_Entotheonella; s__			OTU_2695	k__Bacteria; p__Bacteroidetes; c__Bacteroidia; o__Cytophagales; f__Cyclobacteriaceae; g__; s__	OTU_11321	k__Bacteria					OTU_9281	k__Bacteria
		OTU_8356	k__Bacteria; p__Bacteroidetes; c__Bacteroidia; o__Bacteroidales; f__Rikenellaceae; g__; s__	OTU_12302	k__Bacteria; p__Chlamydiae; c__unidentified_Chlamydiae; o__Chlamydiales; f__Simkaniaceae; g__unidentified_Simkaniaceae; s__Chlamydiae_bacterium_Ga0074140	OTU_6864	k__Bacteria; p__Armatimonadetes; c__; o__; f__; g__; s__			OTU_2696	k__Bacteria; p__Proteobacteria; c__Alphaproteobacteria; o__Rickettsiales; f__unidentified_Rickettsiales; g__unidentified_Rickettsiales; s__	OTU_11406	k__Bacteria; p__Firmicutes; c__Clostridia; o__Clostridiales; f__unidentified_Clostridiales; g__unidentified_Clostridiales; s__bacterium_T338					OTU_9282	k__Bacteria
		OTU_8363	k__Bacteria	OTU_12305	k__Bacteria	OTU_6878	k__Bacteria; p__Chloroflexi; c__Chloroflexia; o__Thermomicrobiales; f__; g__; s__			OTU_2708	k__Bacteria; p__Proteobacteria; c__Gammaproteobacteria; o__Thiotrichales; f__Thiotrichaceae; g__; s__	OTU_11410	k__Bacteria; p__Actinobacteria; c__Nitriliruptoria; o__Nitriliruptorales; f__Nitriliruptoraceae; g__; s__					OTU_9288	k__Bacteria
		OTU_8404	k__Bacteria; p__Firmicutes; c__Clostridia; o__Clostridiales; f__unidentified_Clostridiales; g__unidentified_Clostridiales	OTU_12363	k__Bacteria; p__Chloroflexi; c__Dehalococcoidia; o__; f__; g__; s__	OTU_6891	k__Bacteria			OTU_2717	k__Bacteria; p__Bacteroidetes; c__Bacteroidia	OTU_11411	k__Bacteria; p__Firmicutes; c__Bacilli; o__Bacillales; f__Paenibacillaceae; g__Paenibacillus					OTU_9298	k__Bacteria; p__Firmicutes; c__Clostridia; o__Clostridiales; f__Christensenellaceae
		OTU_8415	k__Bacteria; p__Bacteroidetes; c__Bacteroidia; o__Cytophagales; f__Cyclobacteriaceae; g__; s__	OTU_12420	k__Bacteria; p__Bacteroidetes; c__Bacteroidia; o__Bacteroidales	OTU_6893	k__Bacteria; p__Firmicutes			OTU_2741	k__Bacteria	OTU_11422	k__Bacteria; p__Proteobacteria; c__Gammaproteobacteria					OTU_9308	k__Bacteria; p__Firmicutes; c__Clostridia; o__Clostridiales; f__Ruminococcaceae
		OTU_8473	k__Bacteria; p__Cyanobacteria; c__unidentified_Cyanobacteria; o__unidentified_Cyanobacteria; f__Leptolyngbyaceae; g__unidentified_Leptolyngbyaceae; s__Phormidesmis_sp_ACSSI_170	OTU_12430	k__Bacteria; p__Acidobacteria; c__unidentified_Acidobacteria; o__unidentified_Acidobacteria; f__unidentified_Acidobacteria; g__unidentified_Acidobacteria	OTU_6899	Unknown			OTU_2745	k__Bacteria; p__Spirochaetes; c__Spirochaetia; o__Spirochaetales; f__Spirochaetaceae; g__; s__	OTU_11501	k__Bacteria					OTU_9313	k__Bacteria; p__Gemmatimonadetes
		OTU_8534	k__Bacteria; p__Firmicutes; c__Clostridia; o__Clostridiales; f__Caldicoprobacteraceae; g__Caldicoprobacter; s__	OTU_12457	k__Bacteria; p__Chloroflexi; c__Anaerolineae	OTU_6908	k__Bacteria; p__Bacteroidetes; c__Bacteroidia; o__Bacteroidales; f__Prevotellaceae; g__; s__			OTU_2746	k__Bacteria; p__Proteobacteria; c__Deltaproteobacteria; o__Desulfuromonadales; f__Geobacteraceae; g__Geothermobacter	OTU_11509	k__Bacteria; p__Proteobacteria					OTU_9314	k__Bacteria; p__Chloroflexi; c__Chloroflexia; o__Chloroflexales; f__Chloroflexaceae
		OTU_8538	k__Bacteria; p__Bacteroidetes; c__Bacteroidia; o__Bacteroidales; f__; g__; s__	OTU_12460	k__Bacteria	OTU_6913	k__Bacteria; p__Deinococcus-Thermus; c__Deinococci; o__Thermales; f__Thermaceae; g__Thermus; s__Thermus_thermophilus			OTU_2748	k__Bacteria; p__Bacteroidetes; c__Bacteroidia; o__Chitinophagales; f__Saprospiraceae	OTU_11510	k__Bacteria; p__unidentified_Bacteria; c__unidentified_Bacteria; o__unidentified_Bacteria; f__unidentified_Bacteria; g__Candidatus_Omnitrophus					OTU_9331	k__Bacteria; p__Proteobacteria; c__Alphaproteobacteria; o__unidentified_Alphaproteobacteria; f__Acetobacteraceae; g__Craurococcus; s__
		OTU_8545	k__Bacteria; p__Firmicutes; c__Erysipelotrichia; o__Erysipelotrichales; f__Erysipelotrichaceae	OTU_12461	k__Bacteria; p__Acidobacteria; c__Acidobacteriia; o__Solibacterales; f__unidentified_Solibacterales; g__Bryobacter	OTU_6914	k__Bacteria; p__Proteobacteria; c__Alphaproteobacteria; o__Caulobacterales; f__Caulobacteraceae			OTU_2755	k__Bacteria; p__Spirochaetes; c__Spirochaetia; o__Spirochaetales; f__Spirochaetaceae; g__; s__	OTU_11511	k__Bacteria					OTU_9339	k__Bacteria
		OTU_8549	Unknown	OTU_12470	k__Bacteria; p__Bacteroidetes; c__Bacteroidia; o__Sphingobacteriales; f__Sphingobacteriaceae	OTU_6916	k__Bacteria; p__Acidobacteria; c__Acidobacteriia			OTU_2759	k__Bacteria; p__Proteobacteria; c__Alphaproteobacteria; o__Rhodospirillales; f__; g__; s__	OTU_11564	k__Bacteria; p__Proteobacteria; c__Alphaproteobacteria; o__Caulobacterales; f__Parvularculaceae; g__Amphiplicatus; s__					OTU_9365	k__Bacteria; p__Elusimicrobia
		OTU_8550	k__Bacteria; p__Firmicutes; c__Clostridia; o__Clostridiales; f__Ruminococcaceae; g__unidentified_Ruminococcaceae; s__bacterium_V9D2012	OTU_12472	k__Bacteria; p__Chloroflexi; c__; o__; f__; g__; s__	OTU_6931	k__Bacteria; p__Firmicutes; c__Clostridia; o__Clostridiales; f__unidentified_Clostridiales			OTU_2764	k__Bacteria; p__Calditrichaeota; c__unidentified_Calditrichaeota; o__Calditrichales; f__Calditrichaceae; g__Caldithrix; s__	OTU_11598	k__Bacteria; p__Proteobacteria; c__Deltaproteobacteria; o__Oligoflexales; f__; g__; s__					OTU_9382	k__Bacteria; p__Bacteroidetes; c__Bacteroidia; o__Bacteroidales; f__Prevotellaceae
		OTU_8554	k__Bacteria	OTU_12498	k__Bacteria	OTU_6940	k__Bacteria; p__Actinobacteria; c__Thermoleophilia; o__Gaiellales; f__; g__; s__			OTU_2777	k__Bacteria; p__Proteobacteria; c__Gammaproteobacteria; o__unidentified_Gammaproteobacteria; f__Coxiellaceae; g__Coxiella	OTU_11599	k__Bacteria; p__Gemmatimonadetes; c__; o__; f__; g__; s__					OTU_9383	k__Bacteria; p__Planctomycetes; c__Phycisphaerae; o__Phycisphaerales; f__Phycisphaeraceae; g__; s__
		OTU_8563	k__Bacteria; p__Bacteroidetes; c__Bacteroidia; o__Bacteroidales; f__Prevotellaceae; g__Alloprevotella; s__	OTU_12499	k__Bacteria; p__Firmicutes; c__Clostridia; o__Clostridiales; f__Peptococcaceae; g__Thermincola; s__	OTU_6941	k__Bacteria; p__unidentified_Bacteria; c__unidentified_Bacteria; o__unidentified_Bacteria; f__unidentified_Bacteria; g__unidentified_Bacteria; s__Omnitrophica_WOR_2_bacterium_RIFCSPLOWO2_12_FULL_51_24			OTU_2780	k__Bacteria	OTU_11604	k__Bacteria; p__Chloroflexi; c__Anaerolineae; o__Anaerolineales; f__Anaerolineaceae					OTU_9400	k__Bacteria; p__Bacteroidetes; c__Bacteroidia; o__Bacteroidales; f__Muribaculaceae; g__; s__
		OTU_8576	Unknown	OTU_12500	k__Bacteria; p__Proteobacteria	OTU_6943	k__Bacteria; p__Chloroflexi; c__Chloroflexia; o__Chloroflexales; f__Roseiflexaceae			OTU_2783	k__Bacteria; p__unidentified_Bacteria; c__unidentified_Bacteria; o__unidentified_Bacteria; f__unidentified_Bacteria; g__unidentified_Bacteria	OTU_11615	k__Bacteria; p__Proteobacteria; c__Deltaproteobacteria; o__Myxococcales					OTU_9420	k__Bacteria; p__Bacteroidetes; c__Bacteroidia
		OTU_8577	k__Bacteria	OTU_12502	k__Bacteria; p__Proteobacteria; c__Deltaproteobacteria; o__Oligoflexales	OTU_6959	k__Bacteria; p__Zixibacteria; c__; o__; f__; g__; s__			OTU_2785	k__Bacteria; p__Proteobacteria; c__Deltaproteobacteria; o__Desulfobacterales; f__Desulfobacteraceae	OTU_11790	k__Bacteria; p__Chloroflexi; c__Ktedonobacteria; o__Ktedonobacterales; f__Ktedonobacteraceae; g__; s__					OTU_9439	k__Bacteria; p__Proteobacteria; c__Deltaproteobacteria; o__Bdellovibrionales; f__Bdellovibrionaceae; g__; s__
		OTU_8677	k__Bacteria; p__Proteobacteria; c__Alphaproteobacteria; o__Rickettsiales; f__unidentified_Rickettsiales; g__unidentified_Rickettsiales; s__	OTU_12515	k__Bacteria; p__Proteobacteria; c__Deltaproteobacteria	OTU_6972	k__Bacteria; p__Bacteroidetes; c__Bacteroidia; o__Sphingobacteriales; f__; g__; s__			OTU_2794	k__Bacteria; p__Chloroflexi; c__Anaerolineae; o__; f__; g__; s__	OTU_11804	k__Bacteria; p__unidentified_Bacteria; c__unidentified_Bacteria; o__unidentified_Bacteria; f__unidentified_Bacteria; g__unidentified_Bacteria; s__bacterium_LWQ8					OTU_9442	k__Bacteria; p__Planctomycetes; c__Planctomycetacia; o__unidentified_Planctomycetacia; f__Isosphaeraceae; g__Singulisphaera
		OTU_8754	k__Bacteria; p__Bacteroidetes; c__Bacteroidia; o__Flavobacteriales; f__Crocinitomicaceae; g__Wandonia; s__	OTU_12537	k__Bacteria	OTU_6980	k__Bacteria; p__Bacteroidetes; c__Bacteroidia; o__Bacteroidales; f__Prevotellaceae; g__Prevotella; s__Prevotella_oralis			OTU_2798	k__Bacteria	OTU_11833	k__Bacteria; p__Proteobacteria; c__Gammaproteobacteria					OTU_9448	k__Bacteria; p__Chloroflexi; c__Anaerolineae; o__Caldilineales; f__Caldilineaceae; g__; s__
		OTU_8820	k__Bacteria; p__Bacteroidetes; c__Ignavibacteria; o__Ignavibacteriales; f__Ignavibacteriaceae; g__Ignavibacterium	OTU_12542	k__Bacteria	OTU_6987	k__Bacteria; p__Proteobacteria; c__Gammaproteobacteria; o__unidentified_Gammaproteobacteria			OTU_2804	k__Bacteria; p__Elusimicrobia; c__Endomicrobia; o__Endomicrobiales; f__Endomicrobiaceae; g__Candidatus_Endomicrobium	OTU_11838	k__Bacteria					OTU_9470	k__Bacteria
		OTU_8821	k__Bacteria; p__Actinobacteria; c__Nitriliruptoria; o__Nitriliruptorales; f__Nitriliruptoraceae	OTU_12556	k__Bacteria; p__Bacteroidetes; c__Bacteroidia; o__Chitinophagales; f__Saprospiraceae; g__; s__	OTU_7030	k__Bacteria; p__Planctomycetes; c__; o__; f__; g__; s__			OTU_2809	k__Bacteria	OTU_11840	k__Bacteria					OTU_9479	k__Bacteria; p__Gemmatimonadetes; c__unidentified_Gemmatimonadetes; o__Gemmatimonadales; f__Gemmatimonadaceae
		OTU_8838	Unknown	OTU_12593	k__Bacteria; p__Proteobacteria; c__Gammaproteobacteria; o__unidentified_Gammaproteobacteria; f__unidentified_Gammaproteobacteria; g__unidentified_Gammaproteobacteria	OTU_7046	k__Bacteria; p__Candidatus_Nomurabacteria; c__; o__; f__; g__; s__			OTU_2813	k__Bacteria; p__Proteobacteria; c__Gammaproteobacteria; o__unidentified_Gammaproteobacteria; f__Rhodocyclaceae; g__; s__	OTU_11842	k__Bacteria; p__Proteobacteria; c__Alphaproteobacteria; o__unidentified_Alphaproteobacteria; f__unidentified_Alphaproteobacteria					OTU_9482	k__Bacteria
		OTU_8887	k__Bacteria	OTU_12636	k__Bacteria; p__Proteobacteria; c__Gammaproteobacteria; o__Alteromonadales; f__Colwelliaceae; g__Colwellia	OTU_7058	k__Bacteria; p__Firmicutes; c__Clostridia; o__Clostridiales; f__Ruminococcaceae			OTU_2828	k__Bacteria; p__Gracilibacteria	OTU_11960	k__Bacteria; p__Proteobacteria; c__Deltaproteobacteria; o__Bradymonadales; f__; g__; s__					OTU_9553	k__Bacteria; p__Chloroflexi; c__Chloroflexia; o__Chloroflexales; f__Roseiflexaceae; g__; s__
		OTU_8900	k__Bacteria; p__Acidobacteria; c__unidentified_Acidobacteria; o__unidentified_Acidobacteria; f__unidentified_Acidobacteria; g__unidentified_Acidobacteria	OTU_12666	k__Bacteria; p__Firmicutes; c__Bacilli; o__Bacillales; f__Paenibacillaceae; g__Rubeoparvulum; s__Rubeoparvulum_massiliense	OTU_7072	k__Bacteria; p__Bacteroidetes; c__Bacteroidia; o__Bacteroidales; f__; g__; s__			OTU_2829	k__Bacteria; p__Bacteroidetes; c__Bacteroidia; o__Bacteroidales; f__; g__; s__	OTU_11971	k__Bacteria					OTU_9554	Unknown
		OTU_8916	k__Bacteria; p__Proteobacteria	OTU_12685	k__Bacteria; p__Candidatus_Jorgensenbacteria; c__unidentified_Candidatus_Jorgensenbacteria; o__unidentified_Candidatus_Jorgensenbacteria; f__unidentified_Candidatus_Jorgensenbacteria; g__unidentified_Candidatus_Jorgensenbacteria	OTU_7076	k__Bacteria; p__Proteobacteria; c__Gammaproteobacteria; o__unidentified_Gammaproteobacteria; f__unidentified_Gammaproteobacteria; g__Aquicella; s__			OTU_2830	k__Bacteria; p__Proteobacteria; c__Gammaproteobacteria; o__Cellvibrionales; f__; g__; s__	OTU_12056	k__Bacteria; p__Proteobacteria; c__Gammaproteobacteria					OTU_9573	k__Bacteria; p__Firmicutes; c__Clostridia; o__Clostridiales; f__unidentified_Clostridiales; g__Symbiobacterium
		OTU_8943	k__Bacteria; p__Firmicutes; c__Clostridia; o__Clostridiales; f__Ruminococcaceae	OTU_12696	k__Bacteria; p__Chloroflexi; c__Ktedonobacteria; o__Ktedonobacterales; f__Ktedonobacteraceae	OTU_7097	k__Bacteria; p__Proteobacteria; c__Deltaproteobacteria; o__; f__; g__; s__			OTU_2832	k__Bacteria; p__Proteobacteria; c__Gammaproteobacteria; o__unidentified_Gammaproteobacteria; f__Nitrosomonadaceae; g__; s__	OTU_12065	k__Bacteria; p__Planctomycetes; c__Planctomycetacia; o__unidentified_Planctomycetacia; f__Gemmataceae; g__; s__					OTU_9576	k__Bacteria; p__Proteobacteria
		OTU_8945	k__Bacteria	OTU_12715	k__Bacteria; p__Planctomycetes; c__Planctomycetacia	OTU_7109	k__Bacteria; p__Actinobacteria; c__Acidimicrobiia; o__unidentified_Acidimicrobiia; f__unidentified_Acidimicrobiia; g__Ilumatobacter; s__			OTU_2842	k__Bacteria; p__unidentified_Bacteria; c__unidentified_Bacteria; o__unidentified_Bacteria; f__unidentified_Bacteria; g__unidentified_Bacteria	OTU_12165	k__Bacteria					OTU_9692	k__Bacteria; p__Proteobacteria
		OTU_8968	k__Bacteria	OTU_12730	k__Bacteria; p__Actinobacteria; c__Acidimicrobiia	OTU_7131	k__Bacteria; p__Firmicutes; c__Clostridia; o__Clostridiales; f__Lachnospiraceae			OTU_2852	k__Bacteria	OTU_12171	k__Bacteria; p__Spirochaetes; c__Spirochaetia; o__Spirochaetales; f__Spirochaetaceae					OTU_9735	k__Bacteria; p__Chloroflexi; c__Anaerolineae; o__Caldilineales; f__Caldilineaceae; g__Litorilinea; s__
		OTU_8989	k__Bacteria; p__Proteobacteria; c__Alphaproteobacteria; o__Rickettsiales	OTU_12745	k__Bacteria; p__Firmicutes; c__Clostridia; o__Clostridiales; f__Lachnospiraceae	OTU_7143	k__Archaea; p__Euryarchaeota; c__Halobacteria; o__Halobacteriales; f__Haloferacaceae; g__Haloparvum; s__			OTU_2859	k__Bacteria; p__Bacteroidetes; c__Bacteroidia; o__Bacteroidales; f__Prolixibacteraceae	OTU_12173	k__Bacteria; p__Firmicutes; c__Clostridia; o__Clostridiales; f__Christensenellaceae; g__; s__					OTU_9742	k__Bacteria
		OTU_8998	k__Bacteria; p__Bacteroidetes; c__Bacteroidia; o__Cytophagales; f__Cytophagaceae; g__Cytophaga; s__	OTU_12758	k__Bacteria	OTU_7165	k__Bacteria; p__Firmicutes; c__Bacilli; o__Lactobacillales; f__Lactobacillaceae; g__Lactobacillus			OTU_2878	k__Bacteria; p__Firmicutes; c__Clostridia; o__Clostridiales; f__Ruminococcaceae; g__unidentified_Ruminococcaceae	OTU_12190	k__Bacteria; p__Chlamydiae; c__unidentified_Chlamydiae; o__Chlamydiales; f__Simkaniaceae					OTU_9746	k__Bacteria
		OTU_9038	k__Bacteria	OTU_12771	k__Bacteria; p__Chloroflexi; c__Chloroflexia; o__Chloroflexales; f__Roseiflexaceae; g__; s__	OTU_7171	k__Bacteria; p__Firmicutes; c__Clostridia; o__Clostridiales; f__Ruminococcaceae; g__Sporobacter; s__			OTU_2883	k__Bacteria; p__Firmicutes; c__Clostridia; o__Clostridiales; f__unidentified_Clostridiales; g__Candidatus_Arthromitus; s__	OTU_12207	k__Bacteria; p__Gemmatimonadetes; c__unidentified_Gemmatimonadetes; o__Gemmatimonadales; f__Gemmatimonadaceae; g__Gemmatimonas					OTU_9752	k__Bacteria; p__Proteobacteria; c__Gammaproteobacteria; o__unidentified_Gammaproteobacteria; f__unidentified_Gammaproteobacteria; g__unidentified_Gammaproteobacteria; s__bacterium_endosymbiont_of_Onthophagus_Taurus
		OTU_9042	k__Bacteria; p__Bacteroidetes; c__Bacteroidia; o__Sphingobacteriales; f__; g__; s__	OTU_12774	k__Bacteria	OTU_7187	k__Bacteria; p__Fibrobacteres; c__Fibrobacteria; o__Fibrobacterales; f__Fibrobacteraceae; g__; s__			OTU_2897	k__Bacteria; p__Gemmatimonadetes; c__; o__; f__; g__; s__	OTU_12208	k__Bacteria; p__Chloroflexi; c__Chloroflexia; o__Thermomicrobiales; f__; g__; s__					OTU_9795	k__Bacteria
		OTU_9059	k__Bacteria; p__Bacteroidetes; c__Bacteroidia; o__Flavobacteriales	OTU_12787	k__Bacteria; p__Proteobacteria; c__Gammaproteobacteria	OTU_7199	k__Bacteria; p__Firmicutes; c__Bacilli; o__Bacillales; f__Paenibacillaceae			OTU_2906	k__Bacteria; p__Bacteroidetes; c__Ignavibacteria; o__Ignavibacteriales; f__Melioribacteraceae; g__; s__	OTU_12210	k__Bacteria; p__Verrucomicrobia; c__Verrucomicrobiae					OTU_9811	k__Bacteria; p__Planctomycetes; c__Phycisphaerae; o__Tepidisphaerales; f__; g__; s__
		OTU_9071	k__Bacteria; p__Bacteroidetes; c__Bacteroidia; o__Sphingobacteriales; f__; g__; s__	OTU_12811	k__Bacteria; p__Planctomycetes; c__Planctomycetacia; o__unidentified_Planctomycetacia; f__Gemmataceae	OTU_7230	k__Bacteria; p__Proteobacteria; c__Deltaproteobacteria; o__Syntrophobacterales; f__Syntrophobacteraceae; g__Syntrophobacter; s__			OTU_2916	k__Bacteria; p__Proteobacteria; c__Gammaproteobacteria	OTU_12212	k__Bacteria; p__Actinobacteria; c__unidentified_Actinobacteria; o__Micrococcales; f__Dermabacteraceae; g__Brachybacterium					OTU_9813	k__Bacteria; p__Proteobacteria; c__Alphaproteobacteria; o__Rhizobiales; f__Beijerinckiaceae
		OTU_9072	k__Bacteria	OTU_12814	k__Bacteria; p__Bacteroidetes; c__Bacteroidia; o__Chitinophagales; f__; g__; s__	OTU_7239	k__Bacteria; p__Acidobacteria; c__Acidobacteriia; o__Solibacterales; f__; g__; s__			OTU_2920	k__Bacteria; p__Proteobacteria; c__Alphaproteobacteria; o__Rickettsiales; f__unidentified_Rickettsiales; g__unidentified_Rickettsiales; s__	OTU_12214	k__Bacteria; p__Proteobacteria					OTU_9822	k__Bacteria; p__Elusimicrobia; c__; o__; f__; g__; s__
		OTU_9098	k__Bacteria; p__Firmicutes; c__Clostridia; o__Clostridiales	OTU_12834	k__Bacteria; p__Proteobacteria; c__Deltaproteobacteria	OTU_7251	k__Bacteria			OTU_2929	k__Bacteria; p__Bacteroidetes; c__Rhodothermia; o__Rhodothermales; f__Rhodothermaceae	OTU_12215	k__Bacteria; p__Proteobacteria; c__Alphaproteobacteria; o__Rhodobacterales; f__Rhodobacteraceae					OTU_9833	k__Bacteria; p__Actinobacteria; c__; o__; f__; g__; s__
		OTU_9111	k__Bacteria	OTU_12836	k__Bacteria; p__Firmicutes; c__Clostridia; o__Clostridiales	OTU_7255	k__Bacteria; p__Proteobacteria; c__Gammaproteobacteria			OTU_2931	k__Bacteria; p__Proteobacteria	OTU_12248	k__Bacteria; p__Proteobacteria; c__Gammaproteobacteria; o__unidentified_Gammaproteobacteria; f__Coxiellaceae; g__Coxiella					OTU_9883	k__Bacteria; p__Proteobacteria
		OTU_9123	k__Bacteria	OTU_12837	k__Bacteria; p__Acidobacteria; c__Acidobacteriia; o__Solibacterales; f__unidentified_Solibacterales; g__Candidatus_Solibacter; s__	OTU_7259	k__Bacteria; p__Firmicutes; c__Clostridia; o__Clostridiales; f__Ruminococcaceae			OTU_2941	k__Bacteria; p__Calditrichaeota; c__unidentified_Calditrichaeota; o__Calditrichales; f__Calditrichaceae; g__Caldithrix; s__	OTU_12299	k__Bacteria; p__Firmicutes; c__Clostridia; o__Clostridiales; f__unidentified_Clostridiales; g__unidentified_Clostridiales; s__Peptostreptococcus_sp_oral_clone_AP24					OTU_9983	k__Bacteria; p__Candidatus_Adlerbacteria; c__; o__; f__; g__; s__
		OTU_9162	k__Bacteria; p__Firmicutes; c__Clostridia; o__Clostridiales; f__Peptococcaceae; g__unidentified_Peptococcaceae; s__Desulfonosporus_sp_AAN04	OTU_12840	k__Bacteria; p__Gemmatimonadetes; c__; o__; f__; g__; s__	OTU_7260	k__Bacteria; p__Bacteroidetes; c__Bacteroidia; o__Bacteroidales; f__Bacteroidaceae; g__Bacteroides; s__Bacteroides_paurosaccharolyticus			OTU_2948	k__Bacteria; p__Bacteroidetes; c__Bacteroidia; o__Sphingobacteriales; f__Lentimicrobiaceae; g__; s__	OTU_12329	k__Bacteria; p__Proteobacteria; c__Alphaproteobacteria; o__Rhizobiales					OTU_9997	k__Bacteria; p__Bacteroidetes; c__Bacteroidia; o__Chitinophagales; f__Chitinophagaceae
		OTU_9168	k__Bacteria; p__Cyanobacteria; c__unidentified_Cyanobacteria; o__unidentified_Cyanobacteria; f__unidentified_Cyanobacteria; g__unidentified_Cyanobacteria; s__Staurastrum_punctulatum	OTU_12848	k__Bacteria; p__Melainabacteria; c__unidentified_Melainabacteria; o__Obscuribacterales; f__; g__; s__	OTU_7299	k__Bacteria; p__Firmicutes; c__Clostridia; o__Clostridiales; f__Lachnospiraceae			OTU_2955	k__Bacteria; p__Proteobacteria; c__Deltaproteobacteria	OTU_12335	k__Bacteria					OTU_10014	k__Bacteria; p__Chloroflexi
		OTU_9182	k__Bacteria; p__Proteobacteria; c__Gammaproteobacteria; o__unidentified_Gammaproteobacteria; f__Burkholderiaceae	OTU_12850	k__Bacteria	OTU_7335	k__Bacteria; p__Firmicutes; c__Clostridia; o__Clostridiales; f__Ruminococcaceae			OTU_2957	k__Bacteria; p__Spirochaetes; c__Spirochaetia; o__Spirochaetales; f__Spirochaetaceae; g__Sediminispirochaeta; s__	OTU_12336	k__Bacteria; p__Chlamydiae; c__unidentified_Chlamydiae; o__Chlamydiales; f__Simkaniaceae					OTU_10042	Unknown
		OTU_9241	k__Bacteria; p__Bacteroidetes; c__Bacteroidia; o__Bacteroidales	OTU_12855	k__Bacteria; p__Chloroflexi; c__Anaerolineae	OTU_7338	k__Archaea; p__Euryarchaeota; c__Halobacteria; o__Halobacteriales; f__unidentified_Halobacteriales; g__Natronomonas; s__			OTU_2958	k__Bacteria; p__Proteobacteria; c__Gammaproteobacteria	OTU_12337	k__Bacteria; p__Actinobacteria; c__unidentified_Actinobacteria; o__Bifidobacteriales; f__Bifidobacteriaceae; g__Bifidobacterium; s__Bifidobacterium_magnum					OTU_10057	k__Bacteria; p__Planctomycetes; c__Planctomycetacia; o__unidentified_Planctomycetacia; f__Gemmataceae; g__Gemmata; s__
		OTU_9249	k__Bacteria; p__Proteobacteria; c__Alphaproteobacteria; o__Rickettsiales; f__unidentified_Rickettsiales; g__unidentified_Rickettsiales; s__	OTU_12868	k__Bacteria	OTU_7339	k__Bacteria; p__Proteobacteria; c__Alphaproteobacteria			OTU_2962	k__Bacteria; p__Proteobacteria; c__Gammaproteobacteria	OTU_12349	k__Bacteria; p__Proteobacteria; c__Gammaproteobacteria; o__Pseudomonadales; f__Pseudomonadaceae; g__Pseudomonas					OTU_10123	k__Bacteria; p__Proteobacteria; c__Alphaproteobacteria; o__unidentified_Alphaproteobacteria; f__Acetobacteraceae; g__Craurococcus; s__
		OTU_9283	k__Bacteria	OTU_12870	k__Bacteria; p__Bacteroidetes; c__Bacteroidia; o__Cytophagales; f__Microscillaceae; g__; s__	OTU_7340	k__Bacteria			OTU_2964	k__Bacteria; p__Gemmatimonadetes; c__; o__; f__; g__; s__	OTU_12393	k__Bacteria; p__Spirochaetes; c__Spirochaetia; o__Spirochaetales; f__Spirochaetaceae; g__unidentified_Spirochaetaceae					OTU_10133	k__Bacteria; p__Proteobacteria; c__Gammaproteobacteria
		OTU_9285	k__Bacteria; p__Bacteroidetes; c__Bacteroidia; o__Cytophagales	OTU_12900	k__Bacteria; p__Proteobacteria; c__Alphaproteobacteria; o__unidentified_Alphaproteobacteria; f__unidentified_Alphaproteobacteria	OTU_7356	k__Bacteria			OTU_2966	k__Bacteria; p__Bacteroidetes; c__Ignavibacteria; o__Ignavibacteriales; f__Melioribacteraceae; g__; s__	OTU_12396	k__Bacteria; p__Verrucomicrobia; c__Verrucomicrobiae; o__; f__; g__; s__					OTU_10154	k__Bacteria
		OTU_9310	k__Bacteria	OTU_12921	k__Bacteria; p__Chloroflexi; c__Anaerolineae; o__Caldilineales; f__Caldilineaceae	OTU_7370	k__Bacteria; p__Actinobacteria; c__Acidimicrobiia			OTU_2968	k__Archaea; p__unidentified_Archaea; c__unidentified_Archaea; o__unidentified_Archaea; f__unidentified_Archaea; g__unidentified_Archaea	OTU_12404	k__Bacteria; p__Bacteroidetes; c__Bacteroidia; o__Bacteroidales; f__Muribaculaceae					OTU_10170	k__Bacteria
		OTU_9319	k__Bacteria; p__Firmicutes; c__Bacilli; o__Lactobacillales; f__Carnobacteriaceae; g__Desemzia; s__Desemzia_incerta	OTU_12966	k__Bacteria	OTU_7387	k__Bacteria			OTU_2973	k__Bacteria	OTU_12407	k__Bacteria; p__Proteobacteria; c__Deltaproteobacteria; o__Bdellovibrionales; f__Bdellovibrionaceae; g__; s__					OTU_10187	k__Bacteria; p__Planctomycetes; c__Planctomycetacia; o__unidentified_Planctomycetacia; f__Gemmataceae; g__; s__
		OTU_9329	k__Bacteria; p__Proteobacteria; c__Alphaproteobacteria; o__Rhizobiales; f__Xanthobacteraceae; g__Xanthobacter; s__	OTU_12975	Unknown	OTU_7405	k__Bacteria; p__Proteobacteria; c__Alphaproteobacteria			OTU_2982	k__Bacteria; p__Chloroflexi; c__Anaerolineae; o__; f__; g__; s__	OTU_12427	k__Bacteria; p__Proteobacteria; c__Deltaproteobacteria					OTU_10198	k__Bacteria; p__Proteobacteria; c__Alphaproteobacteria; o__unidentified_Alphaproteobacteria; f__Acetobacteraceae; g__Roseomonas
		OTU_9349	k__Bacteria; p__Chloroflexi; c__; o__; f__; g__; s__	OTU_12994	k__Bacteria; p__Firmicutes; c__Clostridia; o__Clostridiales; f__Defluviitaleaceae; g__Defluviitalea; s__	OTU_7411	k__Bacteria			OTU_2993	k__Bacteria	OTU_12442	k__Bacteria; p__Cyanobacteria; c__unidentified_Cyanobacteria; o__unidentified_Cyanobacteria; f__unidentified_Cyanobacteria; g__unidentified_Cyanobacteria; s__Mychonastes_jurisii					OTU_10204	k__Bacteria; p__Elusimicrobia; c__; o__; f__; g__; s__
		OTU_9352	k__Bacteria; p__Proteobacteria; c__Gammaproteobacteria; o__Legionellales; f__Legionellaceae; g__Legionella	OTU_13018	k__Bacteria	OTU_7420	k__Archaea; p__Euryarchaeota; c__Halobacteria; o__Halobacteriales; f__Haloferacaceae; g__Haloplanus			OTU_3004	k__Bacteria	OTU_12443	k__Bacteria; p__Armatimonadetes; c__Armatimonadia; o__Armatimonadales; f__; g__; s__					OTU_10239	k__Bacteria
		OTU_9378	k__Bacteria; p__Proteobacteria; c__Alphaproteobacteria; o__unidentified_Alphaproteobacteria; f__Acetobacteraceae	OTU_13029	k__Bacteria; p__Proteobacteria; c__Deltaproteobacteria; o__Oligoflexales; f__; g__; s__	OTU_7431	k__Bacteria; p__Firmicutes; c__Clostridia; o__Clostridiales; f__Peptococcaceae; g__Desulfitibacter; s__			OTU_3018	k__Bacteria; p__Bacteroidetes; c__Bacteroidia; o__Chitinophagales; f__Saprospiraceae	OTU_12450	k__Bacteria; p__Bacteroidetes; c__Bacteroidia; o__Cytophagales; f__Cytophagaceae; g__Cytophaga; s__					OTU_10246	k__Bacteria; p__Bacteroidetes; c__Bacteroidia; o__Cytophagales; f__Cyclobacteriaceae; g__Cesiribacter; s__
		OTU_9380	k__Bacteria	OTU_13030	k__Bacteria; p__Proteobacteria	OTU_7445	k__Bacteria; p__Proteobacteria; c__Alphaproteobacteria; o__unidentified_Alphaproteobacteria; f__Kiloniellaceae; g__; s__			OTU_3029	k__Archaea; p__unidentified_Archaea; c__unidentified_Archaea; o__unidentified_Archaea; f__unidentified_Archaea; g__unidentified_Archaea; s__Candidatus_Diapherotrites_archaeon_ADurbBin253	OTU_12546	k__Bacteria; p__Armatimonadetes; c__Fimbriimonadia; o__Fimbriimonadales; f__Fimbriimonadaceae; g__; s__					OTU_10255	Unknown
		OTU_9389	k__Bacteria; p__Verrucomicrobia; c__Verrucomicrobiae; o__Chthoniobacterales	OTU_13047	k__Bacteria; p__Chloroflexi; c__Chloroflexia; o__Chloroflexales; f__Roseiflexaceae; g__; s__	OTU_7460	k__Bacteria; p__Rokubacteria; c__unidentified_Rokubacteria; o__unidentified_Rokubacteria; f__unidentified_Rokubacteria; g__unidentified_Rokubacteria			OTU_3033	k__Bacteria; p__Proteobacteria; c__Deltaproteobacteria; o__Desulfobacterales; f__Desulfobulbaceae	OTU_12547	k__Bacteria; p__Proteobacteria; c__Gammaproteobacteria; o__Cellvibrionales					OTU_10276	k__Bacteria; p__Actinobacteria
		OTU_9398	k__Bacteria	OTU_13110	k__Bacteria; p__Actinobacteria; c__Acidimicrobiia	OTU_7467	k__Bacteria			OTU_3039	k__Archaea; p__Euryarchaeota; c__Thermoplasmata; o__; f__; g__; s__	OTU_12568	k__Bacteria					OTU_10292	k__Bacteria
		OTU_9417	Unknown	OTU_13113	k__Bacteria; p__Kiritimatiellaeota; c__Kiritimatiellae	OTU_7472	k__Bacteria; p__Latescibacteria; c__unidentified_Latescibacteria; o__unidentified_Latescibacteria; f__unidentified_Latescibacteria; g__Candidatus_Latescibacter; s__			OTU_3046	k__Bacteria; p__Chloroflexi; c__Anaerolineae; o__Anaerolineales; f__Anaerolineaceae; g__; s__	OTU_12595	k__Bacteria; p__Firmicutes; c__Bacilli; o__Bacillales; f__Alicyclobacillaceae; g__Alicyclobacillus; s__					OTU_10297	k__Bacteria; p__Chloroflexi; c__Chloroflexia; o__Thermomicrobiales; f__; g__; s__
		OTU_9421	k__Bacteria; p__Firmicutes; c__Clostridia; o__Clostridiales; f__Ruminococcaceae; g__Angelakisella; s__	OTU_13133	k__Bacteria; p__Acidobacteria; c__unidentified_Acidobacteria; o__unidentified_Acidobacteria; f__unidentified_Acidobacteria; g__unidentified_Acidobacteria; s__Acidobacteria_bacterium_SCN_69-37	OTU_7478	k__Bacteria; p__Armatimonadetes; c__Armatimonadia; o__Armatimonadales; f__; g__; s__			OTU_3053	k__Bacteria; p__Chloroflexi; c__Anaerolineae; o__Anaerolineales; f__Anaerolineaceae; g__; s__	OTU_12615	k__Bacteria					OTU_10305	k__Bacteria; p__Planctomycetes; c__Planctomycetacia; o__unidentified_Planctomycetacia; f__Isosphaeraceae; g__; s__
		OTU_9433	k__Bacteria	OTU_13187	k__Bacteria; p__Firmicutes; c__Clostridia; o__Clostridiales; f__Lachnospiraceae	OTU_7481	k__Bacteria; p__Gemmatimonadetes; c__unidentified_Gemmatimonadetes; o__Gemmatimonadales; f__Gemmatimonadaceae			OTU_3065	k__Bacteria	OTU_12691	k__Bacteria; p__Armatimonadetes; c__Fimbriimonadia; o__Fimbriimonadales; f__Fimbriimonadaceae; g__; s__					OTU_10328	k__Bacteria; p__Chloroflexi; c__Ktedonobacteria; o__; f__; g__; s__
		OTU_9464	k__Bacteria; p__Deinococcus-Thermus; c__Deinococci; o__Deinococcales; f__Deinococcaceae; g__Deinococcus	OTU_13193	k__Bacteria; p__Planctomycetes; c__Phycisphaerae; o__Tepidisphaerales; f__; g__; s__	OTU_7491	k__Bacteria; p__Gemmatimonadetes; c__; o__; f__; g__; s__			OTU_3073	k__Bacteria; p__Chloroflexi; c__Anaerolineae; o__Anaerolineales; f__Anaerolineaceae; g__; s__	OTU_12693	k__Bacteria					OTU_10336	k__Bacteria; p__Armatimonadetes; c__Fimbriimonadia; o__Fimbriimonadales; f__Fimbriimonadaceae; g__; s__
		OTU_9466	Unknown	OTU_13211	k__Bacteria; p__Firmicutes; c__Clostridia; o__Clostridiales; f__Ruminococcaceae; g__Fastidiosipila	OTU_7495	k__Bacteria; p__Bacteroidetes; c__Bacteroidia; o__Bacteroidales			OTU_3080	k__Bacteria; p__Zixibacteria; c__; o__; f__; g__; s__	OTU_12852	k__Bacteria					OTU_10343	k__Bacteria; p__Planctomycetes; c__unidentified_Planctomycetes; o__Brocadiales; f__Brocadiaceae; g__Candidatus_Jettenia; s__
		OTU_9468	k__Bacteria; p__Tenericutes; c__Mollicutes; o__unidentified_Mollicutes; f__unidentified_Mollicutes; g__unidentified_Mollicutes; s__Firmicutes_oral_clone_FM046	OTU_13214	k__Bacteria; p__Bacteroidetes; c__Bacteroidia; o__Bacteroidales; f__Prolixibacteraceae	OTU_7497	Unknown			OTU_3081	k__Bacteria; p__Parcubacteria	OTU_12854	k__Bacteria; p__Bacteroidetes; c__Bacteroidia; o__Cytophagales; f__Cyclobacteriaceae					OTU_10346	k__Bacteria; p__Proteobacteria
		OTU_9486	k__Bacteria; p__Proteobacteria; c__Gammaproteobacteria; o__unidentified_Gammaproteobacteria; f__unidentified_Gammaproteobacteria; g__unidentified_Gammaproteobacteria; s\_\_bacterium\_enrichment\_culture\_clone\_B61	OTU_13237	k__Bacteria; p__Chloroflexi; c__Anaerolineae; o__Ardenticatenales; f__; g__; s__	OTU_7499	k__Bacteria			OTU_3088	k__Bacteria; p__Proteobacteria; c__Gammaproteobacteria; o__unidentified_Gammaproteobacteria	OTU_12874	k__Bacteria; p__unidentified_Bacteria; c__unidentified_Bacteria; o__unidentified_Bacteria; f__unidentified_Bacteria					OTU_10363	k__Bacteria
		OTU_9503	k__Bacteria	OTU_13259	k__Bacteria; p__Chloroflexi; c__Anaerolineae; o__; f__; g__; s__	OTU_7501	k__Archaea; p__unidentified_Archaea; c__unidentified_Archaea; o__unidentified_Archaea; f__unidentified_Archaea; g__unidentified_Archaea			OTU_3108	k__Bacteria; p__Proteobacteria; c__Alphaproteobacteria	OTU_12907	k__Bacteria; p__Chloroflexi; c__Chloroflexia; o__Thermomicrobiales; f__; g__; s__					OTU_10377	k__Bacteria; p__Actinobacteria; c__Thermoleophilia; o__Solirubrobacterales; f__; g__; s__
		OTU_9507	k__Bacteria; p__Firmicutes; c__Clostridia; o__Clostridiales; f__Lachnospiraceae			OTU_7503	k__Bacteria; p__Proteobacteria; c__Alphaproteobacteria; o__unidentified_Alphaproteobacteria; f__Acetobacteraceae			OTU_3112	k__Bacteria	OTU_12927	k__Bacteria; p__Proteobacteria; c__Deltaproteobacteria; o__unidentified_Deltaproteobacteria; f__unidentified_Deltaproteobacteria; g__unidentified_Deltaproteobacteria; s__Deltaproteobacteria_bacterium_GWF2_42_12					OTU_10385	k__Bacteria
		OTU_9542	k__Bacteria			OTU_7531	k__Bacteria; p__Proteobacteria; c__Alphaproteobacteria; o__unidentified_Alphaproteobacteria; f__unidentified_Alphaproteobacteria; g__Candidatus_Nucleicultrix; s__			OTU_3113	k__Bacteria; p__Chloroflexi; c__Dehalococcoidia; o__; f__; g__; s__	OTU_12937	k__Bacteria					OTU_10417	k__Bacteria; p__Deinococcus-Thermus; c__Deinococci; o__Deinococcales; f__Trueperaceae; g__Truepera; s__
		OTU_9545	k__Bacteria			OTU_7541	k__Bacteria; p__Proteobacteria; c__Gammaproteobacteria; o__unidentified_Gammaproteobacteria; f__unidentified_Gammaproteobacteria; g__Aquicella; s__			OTU_3124	k__Bacteria; p__Calditrichaeota; c__unidentified_Calditrichaeota; o__Calditrichales; f__Calditrichaceae; g__Caldithrix; s__	OTU_12943	k__Bacteria; p__Chloroflexi; c__Ktedonobacteria; o__Ktedonobacterales					OTU_10438	k__Bacteria
		OTU_9547	k__Bacteria			OTU_7545	k__Bacteria; p__Acidobacteria; c__Acidobacteriia; o__Acidobacteriales			OTU_3131	k__Archaea; p__unidentified_Archaea; c__unidentified_Archaea; o__unidentified_Archaea; f__unidentified_Archaea; g__unidentified_Archaea	OTU_12961	k__Bacteria					OTU_10440	k__Bacteria; p__Bacteroidetes; c__Bacteroidia; o__Sphingobacteriales
		OTU_9556	k__Bacteria; p__Chloroflexi; c__Anaerolineae			OTU_7554	k__Bacteria; p__Planctomycetes; c__Planctomycetacia; o__unidentified_Planctomycetacia; f__Gemmataceae; g__; s__			OTU_3132	k__Bacteria	OTU_12970	k__Bacteria; p__Firmicutes; c__Clostridia; o__Clostridiales; f__unidentified_Clostridiales					OTU_10454	k__Bacteria; p__Proteobacteria; c__Deltaproteobacteria; o__Oligoflexales; f__; g__; s__
		OTU_9562	k__Bacteria; p__Bacteroidetes; c__Bacteroidia			OTU_7556	k__Bacteria; p__Bacteroidetes; c__Bacteroidia; o__Chitinophagales; f__Chitinophagaceae; g__; s__			OTU_3135	k__Bacteria; p__Proteobacteria; c__Gammaproteobacteria	OTU_13082	k__Bacteria; p__Firmicutes; c__Clostridia; o__Clostridiales; f__Lachnospiraceae					OTU_10471	k__Bacteria; p__Proteobacteria; c__Alphaproteobacteria; o__unidentified_Alphaproteobacteria; f__unidentified_Alphaproteobacteria
		OTU_9566	k__Bacteria; p__Bacteroidetes; c__Bacteroidia; o__Bacteroidales			OTU_7648	k__Archaea; p__Thaumarchaeota; c__; o__; f__; g__; s__			OTU_3142	k__Archaea; p__; c__; o__; f__; g__; s__	OTU_13091	k__Bacteria; p__Proteobacteria					OTU_10505	k__Bacteria; p__Cyanobacteria; c__unidentified_Cyanobacteria; o__unidentified_Cyanobacteria; f__unidentified_Cyanobacteria; g__Limnothrix
		OTU_9578	k__Bacteria			OTU_7650	k__Bacteria			OTU_3152	k__Bacteria	OTU_13114	k__Bacteria; p__Actinobacteria; c__unidentified_Actinobacteria; o__Corynebacteriales; f__Corynebacteriaceae; g__Corynebacterium; s__Corynebacterium_glucuronolyticum					OTU_10549	k__Bacteria
		OTU_9667	k__Bacteria; p__Proteobacteria; c__Alphaproteobacteria; o__Rickettsiales; f__unidentified_Rickettsiales; g__unidentified_Rickettsiales; s__			OTU_7659	k__Bacteria			OTU_3153	k__Bacteria	OTU_13123	k__Bacteria; p__Firmicutes; c__Negativicutes; o__Selenomonadales; f__Veillonellaceae					OTU_10562	k__Bacteria; p__Acidobacteria; c__unidentified_Acidobacteria; o__unidentified_Acidobacteria; f__unidentified_Acidobacteria; g__Blastocatella; s__
		OTU_9723	k__Bacteria			OTU_7672	k__Bacteria; p__Bacteroidetes; c__Bacteroidia; o__Bacteroidales; f__Muribaculaceae; g__; s__			OTU_3162	k__Bacteria	OTU_13125	k__Bacteria; p__unidentified_Bacteria; c__unidentified_Bacteria; o__unidentified_Bacteria; f__unidentified_Bacteria; g__unidentified_Bacteria; s__bacterium_PM5-3					OTU_10574	k__Bacteria; p__Bacteroidetes; c__Bacteroidia; o__Cytophagales; f__Cytophagaceae
		OTU_9732	k__Bacteria			OTU_7683	k__Bacteria; p__Firmicutes; c__Clostridia; o__Clostridiales; f__unidentified_Clostridiales; g__Anaerovorax; s__Firmicutes_bacterium_LC_13R			OTU_3163	k__Bacteria; p__Firmicutes; c__Clostridia; o__Clostridiales; f__Lachnospiraceae; g__Acetitomaculum; s__	OTU_13146	k__Bacteria					OTU_10575	k__Bacteria; p__Planctomycetes; c__Planctomycetacia; o__Planctomycetales; f__; g__; s__
		OTU_9734	k__Bacteria; p__Bacteroidetes; c__Bacteroidia; o__Bacteroidales; f__Muribaculaceae			OTU_7690	k__Bacteria; p__Proteobacteria; c__Alphaproteobacteria; o__Caulobacterales; f__Hyphomonadaceae; g__; s__			OTU_3165	k__Bacteria; p__Proteobacteria; c__Gammaproteobacteria	OTU_13232	k__Bacteria					OTU_10583	k__Bacteria; p__Actinobacteria; c__unidentified_Actinobacteria; o__Streptosporangiales; f__Thermomonosporaceae; g__Actinomadura; s__Actinomadura_hibisca
		OTU_9738	k__Bacteria; p__Cyanobacteria; c__unidentified_Cyanobacteria; o__unidentified_Cyanobacteria; f__unidentified_Cyanobacteria; g__unidentified_Cyanobacteria; s__Klebsormidium_flaccidum			OTU_7696	k__Bacteria			OTU_3171	k__Bacteria; p__Bacteroidetes; c__Ignavibacteria; o__; f__; g__; s__	OTU_13242	k__Bacteria; p__Proteobacteria; c__Deltaproteobacteria; o__Myxococcales; f__Phaselicystidaceae; g__Phaselicystis; s__					OTU_10586	k__Bacteria; p__Planctomycetes
		OTU_9766	k__Bacteria			OTU_7712	k__Bacteria; p__Latescibacteria; c__; o__; f__; g__; s__			OTU_3172	k__Bacteria	OTU_13255	k__Bacteria					OTU_10641	k__Bacteria; p__Bacteroidetes; c__Bacteroidia; o__Chitinophagales
		OTU_9856	Unknown			OTU_7719	k__Bacteria; p__Firmicutes; c__Clostridia; o__Clostridiales			OTU_3189	k__Bacteria; p__Proteobacteria; c__Alphaproteobacteria; o__Rickettsiales; f__unidentified_Rickettsiales; g__unidentified_Rickettsiales; s__	OTU_13260	k__Bacteria					OTU_10658	k__Bacteria; p__Planctomycetes; c__Planctomycetacia; o__unidentified_Planctomycetacia; f__Gemmataceae; g__; s__
		OTU_9865	k__Bacteria; p__Planctomycetes; c__Planctomycetacia; o__Planctomycetales; f__; g__; s__			OTU_7736	k__Bacteria; p__Proteobacteria			OTU_3197	k__Bacteria; p__Actinobacteria; c__unidentified_Actinobacteria; o__unidentified_Actinobacteria; f__unidentified_Actinobacteria; g__unidentified_Actinobacteria; s__Actinobacteria_bacterium_RBG_16_55_12	OTU_13275	k__Bacteria; p__Firmicutes; c__Clostridia; o__; f__; g__; s__					OTU_10663	k__Bacteria; p__Chloroflexi; c__Anaerolineae; o__Caldilineales; f__Caldilineaceae; g__; s__
		OTU_9877	k__Bacteria			OTU_7751	k__Bacteria; p__Proteobacteria; c__Gammaproteobacteria; o__Cellvibrionales; f__Cellvibrionaceae; g__Marinagarivorans; s__			OTU_3198	k__Bacteria; p__Proteobacteria; c__Alphaproteobacteria	OTU_13279	k__Bacteria; p__Firmicutes; c__Bacilli; o__Bacillales; f__Alicyclobacillaceae; g__Tumebacillus; s__					OTU_10665	k__Bacteria; p__Planctomycetes; c__; o__; f__; g__; s__
		OTU_9881	k__Bacteria			OTU_7763	k__Bacteria; p__Spirochaetes; c__Spirochaetia; o__Spirochaetales; f__Spirochaetaceae; g__; s__			OTU_3203	k__Bacteria	OTU_13322	k__Bacteria; p__Proteobacteria; c__Gammaproteobacteria; o__unidentified_Gammaproteobacteria					OTU_10737	k__Bacteria; p__Elusimicrobia
		OTU_9904	k__Bacteria; p__Cyanobacteria; c__unidentified_Cyanobacteria; o__unidentified_Cyanobacteria; f__unidentified_Cyanobacteria; g__unidentified_Cyanobacteria			OTU_7795	k__Bacteria; p__Planctomycetes; c__Planctomycetacia; o__; f__; g__; s__			OTU_3215	k__Archaea; p__Euryarchaeota; c__Thermococci; o__; f__; g__; s__	OTU_13328	k__Bacteria					OTU_10745	k__Bacteria; p__Chloroflexi; c__Anaerolineae; o__Caldilineales; f__Caldilineaceae
		OTU_9956	k__Bacteria; p__Firmicutes; c__Clostridia; o__Clostridiales; f__Christensenellaceae; g__unidentified_Christensenellaceae			OTU_7796	k__Bacteria; p__Bacteroidetes; c__Bacteroidia; o__Bacteroidales; f__Muribaculaceae; g__; s__			OTU_3218	k__Bacteria; p__Chlamydiae; c__unidentified_Chlamydiae; o__Chlamydiales; f__Simkaniaceae							OTU_10760	k__Bacteria; p__Bacteroidetes; c__Rhodothermia; o__Rhodothermales; f__Rhodothermaceae; g__; s__
		OTU_9959	k__Bacteria; p__Firmicutes; c__Clostridia; o__Clostridiales; f__Christensenellaceae			OTU_7806	k__Bacteria; p__Actinobacteria; c__Thermoleophilia; o__Gaiellales			OTU_3230	k__Bacteria; p__Candidatus_Kaiserbacteria; c__; o__; f__; g__; s__							OTU_10795	Unknown
		OTU_9975	k__Bacteria			OTU_7809	k__Bacteria; p__Latescibacteria; c__; o__; f__; g__; s__			OTU_3246	k__Archaea; p__Euryarchaeota; c__Halobacteria; o__Halobacteriales; f__Haloferacaceae; g__Haloquadratum; s__							OTU_10802	k__Bacteria; p__Bacteroidetes; c__Ignavibacteria; o__Ignavibacteriales; f__Ignavibacteriaceae; g__Ignavibacterium
		OTU_9988	k__Bacteria			OTU_7827	k__Bacteria; p__Actinobacteria; c__unidentified_Actinobacteria; o__Corynebacteriales; f__Nocardiaceae; g__Nocardia; s__Nocardia_concava			OTU_3266	k__Bacteria; p__Bacteroidetes; c__Bacteroidia; o__Bacteroidales; f__Prolixibacteraceae							OTU_10807	k__Bacteria; p__Actinobacteria; c__; o__; f__; g__; s__
		OTU_10035	k__Bacteria; p__Cyanobacteria; c__unidentified_Cyanobacteria; o__Nostocales; f__Cyanobacteriaceae			OTU_7829	k__Bacteria			OTU_3275	k__Bacteria; p__Bacteroidetes; c__Ignavibacteria; o__unidentified_Ignavibacteria; f__unidentified_Ignavibacteria; g__unidentified_Ignavibacteria							OTU_10839	k__Bacteria; p__Chloroflexi; c__; o__; f__; g__; s__
		OTU_10090	k__Bacteria; p__Nitrospirae; c__Nitrospira; o__Nitrospirales; f__Nitrospiraceae; g__; s__			OTU_7832	k__Bacteria; p__Parcubacteria; c__; o__; f__; g__; s__			OTU_3276	k__Bacteria							OTU_10840	k__Bacteria; p__Actinobacteria
		OTU_10098	k__Bacteria; p__Proteobacteria			OTU_7834	k__Bacteria; p__Proteobacteria; c__Alphaproteobacteria; o__unidentified_Alphaproteobacteria; f__Acetobacteraceae			OTU_3280	k__Bacteria; p__Proteobacteria							OTU_10849	k__Bacteria; p__Actinobacteria; c__; o__; f__; g__; s__
		OTU_10105	k__Bacteria; p__Spirochaetes; c__Spirochaetia; o__Spirochaetales; f__Spirochaetaceae; g__unidentified_Spirochaetaceae			OTU_7837	k__Bacteria; p__Bacteroidetes; c__Rhodothermia; o__Rhodothermales; f__Rhodothermaceae; g__; s__			OTU_3311	k__Bacteria; p__Planctomycetes; c__; o__; f__; g__; s__							OTU_10851	k__Bacteria; p__Planctomycetes; c__; o__; f__; g__; s__
		OTU_10115	k__Bacteria; p__Planctomycetes; c__Phycisphaerae; o__; f__; g__; s__			OTU_7894	k__Bacteria; p__Acidobacteria; c__Acidobacteriia; o__; f__; g__; s__			OTU_3315	k__Bacteria; p__Latescibacteria							OTU_10861	k__Bacteria; p__Planctomycetes; c__Phycisphaerae; o__Tepidisphaerales; f__; g__; s__
		OTU_10122	k__Bacteria; p__Gracilibacteria; c__; o__; f__; g__; s__			OTU_7900	k__Bacteria; p__Bacteroidetes; c__Bacteroidia; o__Flavobacteriales; f__; g__; s__			OTU_3318	k__Bacteria; p__unidentified_Bacteria; c__unidentified_Bacteria; o__unidentified_Bacteria; f__unidentified_Bacteria; g__unidentified_Bacteria; s__bacterium_LY17							OTU_10864	k__Bacteria; p__Chloroflexi; c__Anaerolineae; o__Anaerolineales; f__Anaerolineaceae
		OTU_10163	k__Bacteria; p__Proteobacteria; c__Gammaproteobacteria			OTU_7902	k__Bacteria; p__Proteobacteria; c__Deltaproteobacteria; o__Syntrophobacterales; f__Syntrophaceae			OTU_3328	k__Bacteria; p__Proteobacteria; c__Alphaproteobacteria; o__Rickettsiales; f__unidentified_Rickettsiales; g__unidentified_Rickettsiales; s__							OTU_10868	k__Bacteria; p__Proteobacteria; c__Gammaproteobacteria; o__unidentified_Gammaproteobacteria; f__unidentified_Gammaproteobacteria; g__Candidatus_Berkiella; s__
		OTU_10207	k__Bacteria; p__Bacteroidetes; c__Bacteroidia; o__Chitinophagales; f__Chitinophagaceae			OTU_7906	k__Bacteria; p__Firmicutes; c__Clostridia; o__; f__; g__; s__			OTU_3338	k__Bacteria							OTU_10883	k__Bacteria
		OTU_10299	Unknown			OTU_7914	k__Bacteria; p__; c__; o__; f__; g__; s__			OTU_3346	k__Bacteria							OTU_10887	k__Bacteria; p__Bacteroidetes; c__Bacteroidia; o__Cytophagales; f__Cytophagaceae; g__; s__
		OTU_10306	k__Bacteria; p__Thermotogae; c__unidentified_Thermotogae; o__Thermotogales; f__Fervidobacteriaceae; g__Fervidobacterium; s__Fervidobacterium_pennivorans			OTU_7926	k__Bacteria; p__Chloroflexi; c__Anaerolineae			OTU_3353	k__Bacteria; p__Proteobacteria; c__Alphaproteobacteria; o__Rickettsiales; f__unidentified_Rickettsiales; g__unidentified_Rickettsiales; s__							OTU_10916	Unknown
		OTU_10309	k__Bacteria			OTU_7929	k__Bacteria; p__Firmicutes; c__Erysipelotrichia; o__Erysipelotrichales; f__Erysipelotrichaceae			OTU_3357	k__Bacteria; p__Proteobacteria							OTU_10928	k__Bacteria; p__Actinobacteria; c__unidentified_Actinobacteria; o__Propionibacteriales
		OTU_10310	k__Bacteria; p__Verrucomicrobia; c__Verrucomicrobiae; o__Chthoniobacterales			OTU_7938	k__Bacteria; p__Proteobacteria; c__Alphaproteobacteria; o__unidentified_Alphaproteobacteria			OTU_3371	k__Bacteria; p__Proteobacteria; c__Alphaproteobacteria; o__unidentified_Alphaproteobacteria; f__Acetobacteraceae; g__; s__							OTU_10943	k__Bacteria; p__Actinobacteria; c__unidentified_Actinobacteria; o__Propionibacteriales; f__Propionibacteriaceae
		OTU_10320	k__Bacteria; p__Proteobacteria; c__Gammaproteobacteria			OTU_7939	k__Bacteria; p__Proteobacteria; c__Alphaproteobacteria; o__Rhizobiales			OTU_3384	k__Bacteria							OTU_10954	k__Bacteria; p__Chloroflexi; c__Chloroflexia; o__Thermomicrobiales; f__; g__; s__
		OTU_10358	k__Bacteria; p__Chloroflexi; c__Anaerolineae; o__Anaerolineales; f__Anaerolineaceae; g__; s__			OTU_7967	k__Bacteria; p__Bacteroidetes; c__Ignavibacteria; o__; f__; g__; s__			OTU_3388	k__Bacteria; p__Chloroflexi; c__Anaerolineae							OTU_10971	k__Bacteria
		OTU_10378	k__Bacteria; p__Bacteroidetes; c__Bacteroidia; o__Bacteroidales; f__Bacteroidaceae; g__Bacteroides			OTU_7971	k__Bacteria; p__Chloroflexi; c__Anaerolineae			OTU_3389	k__Bacteria; p__Proteobacteria; c__Gammaproteobacteria							OTU_10972	k__Bacteria; p__Planctomycetes; c__Planctomycetacia; o__Planctomycetales
		OTU_10485	k__Bacteria; p__Verrucomicrobia; c__Verrucomicrobiae; o__Opitutales; f__Opitutaceae; g__Cephaloticoccus; s__			OTU_7977	k__Bacteria; p__Proteobacteria; c__Gammaproteobacteria			OTU_3399	k__Bacteria							OTU_10989	k__Bacteria; p__Armatimonadetes; c__; o__; f__; g__; s__
		OTU_10486	k__Bacteria; p__Cyanobacteria; c__unidentified_Cyanobacteria; o__unidentified_Cyanobacteria; f__unidentified_Cyanobacteria; g__unidentified_Cyanobacteria; s__Tetraselmis_cordiformis			OTU_7981	k__Bacteria			OTU_3407	k__Bacteria							OTU_10990	k__Bacteria; p__Proteobacteria; c__Deltaproteobacteria; o__Oligoflexales
		OTU_10503	k__Bacteria; p__Proteobacteria; c__Alphaproteobacteria; o__Rickettsiales; f__unidentified_Rickettsiales; g__unidentified_Rickettsiales; s__			OTU_7983	k__Bacteria; p__Proteobacteria; c__Gammaproteobacteria; o__Cellvibrionales; f__Cellvibrionaceae; g__; s__			OTU_3418	k__Bacteria; p__Proteobacteria; c__Gammaproteobacteria							OTU_11002	k__Bacteria; p__Acidobacteria; c__Acidobacteriia; o__Solibacterales
		OTU_10519	Unknown			OTU_7989	Unknown			OTU_3439	k__Bacteria; p__Calditrichaeota; c__unidentified_Calditrichaeota; o__Calditrichales; f__Calditrichaceae; g__Caldithrix; s__							OTU_11014	k__Bacteria; p__Bacteroidetes; c__Bacteroidia; o__Bacteroidales; f__Rikenellaceae; g__unidentified_Rikenellaceae; s__Bacteroidales_bacterium_RM68
		OTU_10524	k__Bacteria			OTU_8001	k__Bacteria; p__Actinobacteria; c__; o__; f__; g__; s__			OTU_3441	k__Bacteria							OTU_11020	k__Bacteria; p__Planctomycetes; c__; o__; f__; g__; s__
		OTU_10531	k__Bacteria; p__Proteobacteria; c__Alphaproteobacteria; o__unidentified_Alphaproteobacteria; f__unidentified_Alphaproteobacteria; g__unidentified_Alphaproteobacteria; s__SAR116_cluster_alpha_proteobacterium_HIMB100			OTU_8010	k__Bacteria; p__Proteobacteria; c__Gammaproteobacteria; o__unidentified_Gammaproteobacteria; f__unidentified_Gammaproteobacteria; g__Candidatus_Ovatusbacter; s__			OTU_3442	k__Bacteria; p__Proteobacteria; c__Gammaproteobacteria; o__unidentified_Gammaproteobacteria							OTU_11041	k__Bacteria; p__Proteobacteria; c__Alphaproteobacteria; o__unidentified_Alphaproteobacteria; f__Geminicoccaceae; g__Candidatus_Alysiosphaera; s__
		OTU_10551	k__Bacteria; p__Cyanobacteria; c__unidentified_Cyanobacteria			OTU_8023	k__Bacteria; p__Proteobacteria; c__Gammaproteobacteria			OTU_3456	k__Bacteria; p__Proteobacteria; c__Deltaproteobacteria; o__unidentified_Deltaproteobacteria; f__unidentified_Deltaproteobacteria; g__unidentified_Deltaproteobacteria; s\_\_bacterium\_enrichment\_culture\_clone\_22							OTU_11055	k__Bacteria; p__Planctomycetes; c__Planctomycetacia; o__unidentified_Planctomycetacia; f__unidentified_Planctomycetacia; g__Pirellula; s__
		OTU_10628	k__Bacteria; p__Proteobacteria; c__Alphaproteobacteria; o__Holosporales; f__Holosporaceae			OTU_8025	k__Bacteria; p__Acidobacteria; c__Holophagae; o__Holophagales; f__Holophagaceae; g__Holophaga; s__			OTU_3468	k__Bacteria; p__Proteobacteria; c__Deltaproteobacteria; o__unidentified_Deltaproteobacteria; f__unidentified_Deltaproteobacteria; g__Deferrisoma; s__							OTU_11073	k__Bacteria; p__Actinobacteria; c__unidentified_Actinobacteria
		OTU_10691	k__Bacteria			OTU_8034	k__Bacteria			OTU_3471	k__Bacteria; p__Actinobacteria; c__; o__; f__; g__; s__							OTU_11074	k__Bacteria; p__Proteobacteria; c__Alphaproteobacteria; o__unidentified_Alphaproteobacteria; f__unidentified_Alphaproteobacteria
		OTU_10713	k__Bacteria; p__Planctomycetes; c__; o__; f__; g__; s__			OTU_8047	k__Bacteria; p__Planctomycetes; c__Phycisphaerae			OTU_3473	k__Bacteria; p__Candidatus_Moranbacteria; c__; o__; f__; g__; s__							OTU_11083	k__Bacteria; p__Chloroflexi; c__Chloroflexia; o__Kallotenuales; f__; g__; s__
		OTU_10749	k__Bacteria			OTU_8050	k__Bacteria; p__Proteobacteria; c__Alphaproteobacteria			OTU_3474	k__Bacteria; p__Verrucomicrobia; c__Verrucomicrobiae; o__Opitutales; f__Puniceicoccaceae; g__; s__							OTU_11093	k__Bacteria; p__Proteobacteria; c__Deltaproteobacteria; o__Myxococcales; f__unidentified_Myxococcales; g__unidentified_Myxococcales
		OTU_10750	k__Bacteria			OTU_8056	k__Bacteria			OTU_3491	k__Archaea; p__; c__; o__; f__; g__; s__							OTU_11101	k__Bacteria; p__Planctomycetes; c__Planctomycetacia; o__unidentified_Planctomycetacia; f__Isosphaeraceae
		OTU_10812	k__Bacteria; p__Planctomycetes; c__; o__; f__; g__; s__			OTU_8057	Unknown			OTU_3493	k__Archaea; p__Euryarchaeota; c__Thermoplasmata; o__; f__; g__; s__							OTU_11104	k__Bacteria
		OTU_10819	k__Bacteria			OTU_8061	k__Bacteria; p__Bacteroidetes; c__Bacteroidia; o__Chitinophagales; f__Saprospiraceae; g__; s__			OTU_3506	k__Bacteria; p__Proteobacteria; c__Deltaproteobacteria; o__Syntrophobacterales; f__Syntrophobacteraceae; g__; s__							OTU_11105	k__Bacteria; p__Proteobacteria; c__Deltaproteobacteria; o__Oligoflexales; f__; g__; s__
		OTU_10844	k__Bacteria			OTU_8062	k__Bacteria; p__Planctomycetes; c__Phycisphaerae; o__Tepidisphaerales; f__; g__; s__			OTU_3513	k__Bacteria; p__Bacteroidetes; c__Ignavibacteria; o__Ignavibacteriales							OTU_11112	k__Bacteria
		OTU_10845	k__Bacteria; p__Firmicutes; c__Erysipelotrichia; o__Erysipelotrichales; f__Erysipelotrichaceae			OTU_8066	k__Bacteria; p__Chloroflexi; c__Anaerolineae			OTU_3525	k__Bacteria; p__Proteobacteria; c__Deltaproteobacteria							OTU_11118	k__Bacteria; p__Gemmatimonadetes; c__unidentified_Gemmatimonadetes; o__Gemmatimonadales; f__Gemmatimonadaceae
		OTU_10862	k__Bacteria; p__Chloroflexi; c__Chloroflexia; o__Chloroflexales; f__Herpetosiphonaceae; g__Herpetosiphon; s__			OTU_8074	k__Bacteria; p__Chloroflexi; c__Anaerolineae; o__; f__; g__; s__			OTU_3529	k__Bacteria; p__Chloroflexi; c__Anaerolineae							OTU_11141	k__Bacteria
		OTU_10872	k__Bacteria; p__Proteobacteria			OTU_8081	k__Bacteria; p__Planctomycetes; c__Phycisphaerae; o__Tepidisphaerales; f__; g__; s__			OTU_3532	k__Bacteria; p__Proteobacteria; c__Deltaproteobacteria							OTU_11146	k__Bacteria; p__Acidobacteria
		OTU_10911	k__Bacteria; p__Proteobacteria; c__Gammaproteobacteria; o__unidentified_Gammaproteobacteria; f__Methylophilaceae; g__Methylobacillus; s__			OTU_8082	Unknown			OTU_3535	k__Bacteria; p__Chloroflexi; c__Anaerolineae; o__; f__; g__; s__							OTU_11149	k__Bacteria
		OTU_10913	k__Bacteria; p__Proteobacteria; c__Alphaproteobacteria; o__unidentified_Alphaproteobacteria; f__Acetobacteraceae; g__Commensalibacter; s__			OTU_8083	k__Bacteria; p__Firmicutes; c__Clostridia; o__Clostridiales			OTU_3544	k__Bacteria							OTU_11201	k__Bacteria; p__Planctomycetes; c__Planctomycetacia; o__Planctomycetales; f__; g__; s__
		OTU_10925	k__Bacteria; p__Firmicutes; c__Clostridia; o__Clostridiales; f__unidentified_Clostridiales; g__unidentified_Clostridiales; s__Clostridium_haemolyticum			OTU_8086	k__Bacteria			OTU_3548	k__Bacteria; p__Spirochaetes; c__Spirochaetia; o__Spirochaetales; f__Spirochaetaceae; g__Sediminispirochaeta; s__							OTU_11234	k__Bacteria; p__Planctomycetes; c__Planctomycetacia; o__unidentified_Planctomycetacia
		OTU_10935	k__Bacteria			OTU_8087	k__Bacteria; p__unidentified_Bacteria; c__unidentified_Bacteria; o__unidentified_Bacteria; f__unidentified_Bacteria; g__unidentified_Bacteria; s__Omnitrophica_WOR_2_bacterium_GWF2_63_9			OTU_3553	k__Bacteria; p__Bacteroidetes; c__Bacteroidia; o__Bacteroidales; f__unidentified_Bacteroidales; g__unidentified_Bacteroidales; s__Bacteroidetes_bacterium_GWE2_42_42							OTU_11246	k__Bacteria; p__Planctomycetes; c__Planctomycetacia; o__unidentified_Planctomycetacia; f__Gemmataceae; g__; s__
		OTU_10945	k__Bacteria; p__Tenericutes; c__Mollicutes; o__; f__; g__; s__			OTU_8091	Unknown			OTU_3556	k__Bacteria; p__Melainabacteria; c__; o__; f__; g__; s__							OTU_11420	k__Bacteria; p__Planctomycetes; c__Planctomycetacia; o__unidentified_Planctomycetacia; f__Gemmataceae; g__; s__
		OTU_10948	k__Bacteria; p__Firmicutes; c__Clostridia; o__Clostridiales; f__unidentified_Clostridiales			OTU_8096	k__Archaea; p__Euryarchaeota; c__Thermoplasmata; o__Methanomassiliicoccales; f__; g__; s__			OTU_3557	k__Bacteria							OTU_11426	k__Bacteria; p__Chloroflexi
		OTU_10949	k__Bacteria; p__Bacteroidetes; c__Bacteroidia; o__Chitinophagales; f__Saprospiraceae			OTU_8100	k__Bacteria; p__Acidobacteria; c__Holophagae; o__Holophagales; f__Holophagaceae; g__Holophaga; s__			OTU_3564	k__Bacteria; p__Chlamydiae; c__unidentified_Chlamydiae; o__Chlamydiales; f__Simkaniaceae; g__; s__							OTU_11428	k__Bacteria
		OTU_10959	k__Bacteria			OTU_8115	k__Bacteria; p__Proteobacteria; c__Gammaproteobacteria; o__Legionellales; f__Legionellaceae; g__Legionella; s__			OTU_3569	k__Bacteria; p__Bacteroidetes; c__Bacteroidia; o__Bacteroidales							OTU_11430	k__Bacteria
		OTU_10980	k__Bacteria			OTU_8120	k__Bacteria; p__Proteobacteria; c__Alphaproteobacteria			OTU_3577	k__Bacteria							OTU_11444	k__Bacteria; p__Planctomycetes; c__Planctomycetacia; o__Planctomycetales; f__; g__; s__
		OTU_10984	k__Bacteria; p__Proteobacteria; c__Alphaproteobacteria; o__Rickettsiales; f__Rickettsiaceae			OTU_8130	k__Bacteria; p__Latescibacteria; c__; o__; f__; g__; s__			OTU_3586	k__Bacteria; p__Proteobacteria; c__Deltaproteobacteria; o__Desulfarculales; f__Desulfarculaceae							OTU_11449	k__Bacteria; p__Planctomycetes; c__Planctomycetacia; o__; f__; g__; s__
		OTU_10996	Unknown			OTU_8136	k__Archaea; p__Euryarchaeota; c__Methanomicrobia; o__Methanomicrobiales; f__Methanoregulaceae; g__Methanoregula; s__			OTU_3601	k__Bacteria; p__Proteobacteria; c__Gammaproteobacteria							OTU_11455	k__Bacteria; p__Firmicutes; c__Clostridia; o__Clostridiales; f__Christensenellaceae
		OTU_11006	k__Bacteria			OTU_8139	k__Bacteria; p__Bacteroidetes; c__Bacteroidia; o__Bacteroidales; f__Marinilabiliaceae; g__Mangroviflexus; s__			OTU_3604	k__Bacteria; p__unidentified_Bacteria; c__unidentified_Bacteria; o__unidentified_Bacteria; f__unidentified_Bacteria							OTU_11462	k__Bacteria; p__Proteobacteria; c__Alphaproteobacteria; o__unidentified_Alphaproteobacteria; f__unidentified_Alphaproteobacteria; g__Inquilinus; s__
		OTU_11023	k__Bacteria			OTU_8147	k__Bacteria			OTU_3612	k__Bacteria; p__Proteobacteria; c__Gammaproteobacteria; o__unidentified_Gammaproteobacteria							OTU_11469	k__Bacteria; p__Planctomycetes; c__Planctomycetacia; o__unidentified_Planctomycetacia; f__Isosphaeraceae; g__Singulisphaera; s__
		OTU_11028	k__Bacteria; p__Cyanobacteria; c__unidentified_Cyanobacteria; o__Nostocales; f__unidentified_Nostocales; g__unidentified_Nostocales; s\_\_bacterium\_enrichment\_culture\_clone\_B125			OTU_8149	Unknown			OTU_3614	k__Bacteria; p__Proteobacteria; c__Deltaproteobacteria							OTU_11477	k__Bacteria; p__Proteobacteria; c__Gammaproteobacteria; o__unidentified_Gammaproteobacteria; f__unidentified_Gammaproteobacteria
		OTU_11037	k__Bacteria; p__Verrucomicrobia; c__Verrucomicrobiae; o__Opitutales; f__Opitutaceae			OTU_8152	k__Bacteria; p__Chloroflexi			OTU_3625	k__Bacteria; p__Proteobacteria; c__Deltaproteobacteria; o__Myxococcales; f__Polyangiaceae; g__Pajaroellobacter; s__							OTU_11478	k__Bacteria; p__Proteobacteria; c__Alphaproteobacteria; o__unidentified_Alphaproteobacteria
		OTU_11039	k__Bacteria			OTU_8158	k__Bacteria; p__Verrucomicrobia; c__Verrucomicrobiae			OTU_3627	k__Bacteria; p__Chlamydiae; c__unidentified_Chlamydiae; o__Chlamydiales							OTU_11520	k__Bacteria
		OTU_11043	k__Bacteria; p__Bacteroidetes; c__Bacteroidia; o__Bacteroidales			OTU_8159	k__Bacteria; p__Firmicutes; c__Clostridia; o__Clostridiales; f__Lachnospiraceae			OTU_3628	k__Bacteria; p__Candidatus_Jorgensenbacteria; c__unidentified_Candidatus_Jorgensenbacteria; o__unidentified_Candidatus_Jorgensenbacteria; f__unidentified_Candidatus_Jorgensenbacteria; g__unidentified_Candidatus_Jorgensenbacteria; s__Candidatus_Adlerbacteria_bacterium_GW2011_GWC1_50_9							OTU_11522	k__Bacteria; p__Proteobacteria; c__Alphaproteobacteria
		OTU_11059	k__Bacteria; p__Verrucomicrobia; c__Verrucomicrobiae; o__Verrucomicrobiales; f__Verrucomicrobiaceae; g__; s__			OTU_8168	k__Bacteria; p__Proteobacteria; c__Gammaproteobacteria; o__Methylococcales; f__Methylococcaceae			OTU_3634	k__Bacteria; p__Chlamydiae; c__unidentified_Chlamydiae; o__Chlamydiales; f__Parachlamydiaceae							OTU_11529	k__Bacteria; p__Bacteroidetes; c__Bacteroidia; o__Cytophagales; f__Spirosomaceae; g__; s__
		OTU_11060	Unknown			OTU_8178	k__Bacteria; p__Proteobacteria; c__Gammaproteobacteria			OTU_3635	k__Bacteria; p__Tenericutes; c__Mollicutes; o__unidentified_Mollicutes; f__unidentified_Mollicutes; g__unidentified_Mollicutes; s__bacterium_enrichment_culture_clone_R4-81B							OTU_11535	k__Bacteria; p__Acidobacteria; c__Acidobacteriia; o__Solibacterales
		OTU_11063	k__Bacteria; p__Bacteroidetes; c__Bacteroidia; o__Flavobacteriales; f__; g__; s__			OTU_8200	Unknown			OTU_3638	k__Bacteria; p__Proteobacteria; c__Gammaproteobacteria							OTU_11539	k__Bacteria; p__Gemmatimonadetes; c__Longimicrobia; o__Longimicrobiales; f__Longimicrobiaceae; g__; s__
		OTU_11070	k__Bacteria; p__Firmicutes; c__Clostridia; o__Clostridiales			OTU_8204	k__Bacteria; p__Kiritimatiellaeota; c__Kiritimatiellae			OTU_3643	k__Bacteria; p__Nitrospirae; c__; o__; f__; g__; s__							OTU_11540	k__Bacteria; p__Actinobacteria; c__Thermoleophilia; o__Solirubrobacterales; f__; g__; s__
		OTU_11099	k__Bacteria			OTU_8239	k__Bacteria; p__Proteobacteria; c__Alphaproteobacteria			OTU_3663	k__Bacteria; p__Bacteroidetes; c__Ignavibacteria; o__Ignavibacteriales; f__Melioribacteraceae; g__; s__							OTU_11560	k__Bacteria; p__Bacteroidetes; c__Bacteroidia; o__Bacteroidales; f__Marinilabiliaceae; g__Carboxylicivirga; s__
		OTU_11103	k__Bacteria; p__Firmicutes; c__Clostridia; o__Clostridiales; f__Lachnospiraceae; g__Dorea; s__			OTU_8245	Unknown			OTU_3670	k__Bacteria; p__Bacteroidetes; c__Ignavibacteria; o__; f__; g__; s__							OTU_11561	k__Bacteria; p__unidentified_Bacteria; c__unidentified_Bacteria; o__unidentified_Bacteria; f__unidentified_Bacteria; g__Candidatus_Saccharimonas; s__
		OTU_11206	k__Bacteria; p__Proteobacteria; c__Gammaproteobacteria; o__Salinisphaerales; f__Solimonadaceae; g__; s__			OTU_8250	k__Bacteria; p__Proteobacteria; c__Gammaproteobacteria; o__unidentified_Gammaproteobacteria			OTU_3681	k__Bacteria; p__Proteobacteria; c__Deltaproteobacteria; o__Desulfobacterales; f__Desulfobacteraceae							OTU_11570	k__Bacteria; p__Proteobacteria; c__Deltaproteobacteria
		OTU_11207	k__Bacteria; p__Bacteroidetes; c__Bacteroidia; o__Chitinophagales; f__Saprospiraceae; g__; s__			OTU_8253	k__Bacteria			OTU_3688	k__Bacteria; p__Bacteroidetes; c__Bacteroidia; o__Cytophagales; f__Cyclobacteriaceae; g__; s__							OTU_11572	k__Bacteria; p__Actinobacteria; c__Acidimicrobiia
		OTU_11210	k__Bacteria			OTU_8259	k__Bacteria; p__Firmicutes; c__Clostridia; o__Clostridiales; f__Ruminococcaceae; g__Ruminiclostridium			OTU_3707	k__Bacteria; p__Proteobacteria; c__Alphaproteobacteria; o__Rickettsiales							OTU_11576	k__Bacteria; p__Gemmatimonadetes; c__unidentified_Gemmatimonadetes; o__Gemmatimonadales; f__Gemmatimonadaceae
		OTU_11231	k__Bacteria; p__Actinobacteria; c__unidentified_Actinobacteria; o__Bifidobacteriales; f__Bifidobacteriaceae; g__Bifidobacterium; s__Bifidobacteriaceae_bacterium_RP51			OTU_8263	k__Bacteria; p__Firmicutes; c__Clostridia; o__Clostridiales; f__Caldicoprobacteraceae; g__Caldicoprobacter; s__			OTU_3710	k__Bacteria; p__Proteobacteria; c__Deltaproteobacteria; o__Desulfarculales; f__Desulfarculaceae; g__Desulfatiglans; s__							OTU_11597	k__Bacteria; p__Bacteroidetes; c__Ignavibacteria; o__; f__; g__; s__
		OTU_11260	k__Bacteria; p__Bacteroidetes; c__Bacteroidia; o__Chitinophagales; f__Chitinophagaceae			OTU_8280	k__Bacteria; p__Armatimonadetes; c__Chthonomonadetes; o__Chthonomonadales; f__Chthonomonadaceae; g__Chthonomonas; s__			OTU_3712	k__Bacteria							OTU_11611	k__Bacteria; p__Proteobacteria; c__Deltaproteobacteria
		OTU_11268	k__Bacteria; p__Firmicutes; c__Clostridia; o__Thermoanaerobacterales; f__Thermoanaerobacteraceae; g__Gelria; s__			OTU_8285	Unknown			OTU_3720	k__Bacteria; p__Elusimicrobia; c__Endomicrobia; o__Endomicrobiales; f__Endomicrobiaceae; g__Candidatus_Endomicrobium							OTU_11621	k__Bacteria
		OTU_11279	k__Bacteria; p__Firmicutes; c__Clostridia; o__Clostridiales; f__unidentified_Clostridiales; g__unidentified_Clostridiales; s__[Eubacterium]_nodatum			OTU_8288	k__Bacteria; p__Chlamydiae; c__unidentified_Chlamydiae; o__Chlamydiales			OTU_3722	k__Bacteria; p__Proteobacteria; c__Deltaproteobacteria							OTU_11623	k__Bacteria
		OTU_11292	k__Bacteria; p__Bacteroidetes; c__Ignavibacteria; o__Ignavibacteriales; f__Ignavibacteriaceae; g__Ignavibacterium; s__bacterium_YC-ZSS-LKJ31			OTU_8297	k__Bacteria; p__Proteobacteria; c__Alphaproteobacteria; o__Rickettsiales; f__; g__; s__			OTU_3736	k__Bacteria; p__Proteobacteria; c__Deltaproteobacteria; o__Bdellovibrionales; f__Bdellovibrionaceae; g__Bdellovibrio; s__							OTU_11626	k__Bacteria
		OTU_11297	k__Bacteria; p__Tenericutes; c__Mollicutes; o__; f__; g__; s__			OTU_8321	k__Bacteria			OTU_3743	k__Bacteria; p__Bacteroidetes; c__Bacteroidia							OTU_11631	k__Bacteria; p__Firmicutes; c__Clostridia; o__Clostridiales
		OTU_11323	k__Bacteria			OTU_8324	k__Bacteria			OTU_3745	k__Bacteria; p__Bacteroidetes; c__Bacteroidia; o__Bacteroidales; f__; g__; s__							OTU_11650	k__Bacteria; p__Proteobacteria; c__Alphaproteobacteria; o__unidentified_Alphaproteobacteria; f__unidentified_Alphaproteobacteria; g__Thalassobaculum; s__
		OTU_11354	k__Bacteria; p__Chloroflexi; c__Anaerolineae; o__Caldilineales; f__Caldilineaceae; g__; s__			OTU_8325	k__Bacteria; p__Chloroflexi; c__Anaerolineae			OTU_3747	k__Bacteria							OTU_11698	Unknown
		OTU_11361	k__Bacteria; p__Proteobacteria; c__Deltaproteobacteria; o__Oligoflexales; f__Oligoflexaceae; g__; s__			OTU_8330	k__Bacteria; p__Planctomycetes; c__Planctomycetacia			OTU_3750	k__Bacteria							OTU_11711	k__Bacteria; p__Firmicutes; c__Clostridia; o__Clostridiales; f__Ruminococcaceae
		OTU_11367	k__Bacteria; p__Proteobacteria			OTU_8332	k__Bacteria			OTU_3751	k__Bacteria; p__Cyanobacteria; c__unidentified_Cyanobacteria; o__Nostocales; f__Cyanobacteriaceae							OTU_11713	k__Bacteria
		OTU_11372	k__Bacteria; p__Firmicutes; c__Clostridia; o__Clostridiales; f__Ruminococcaceae; g__Faecalibacterium			OTU_8333	Unknown			OTU_3769	k__Bacteria; p__Proteobacteria; c__Deltaproteobacteria							OTU_11725	k__Bacteria; p__Chloroflexi; c__Chloroflexia; o__Thermomicrobiales; f__; g__; s__
		OTU_11374	k__Bacteria; p__Proteobacteria; c__Deltaproteobacteria; o__Myxococcales; f__Sandaracinaceae			OTU_8349	k__Bacteria; p__Chloroflexi			OTU_3780	k__Bacteria							OTU_11753	k__Bacteria; p__Bacteroidetes; c__Bacteroidia; o__Bacteroidales; f__Muribaculaceae; g__; s__
		OTU_11379	k__Bacteria			OTU_8351	k__Bacteria; p__Actinobacteria; c__; o__; f__; g__; s__			OTU_3787	Unknown							OTU_11755	k__Bacteria; p__Bacteroidetes; c__Bacteroidia; o__Chitinophagales; f__Chitinophagaceae
		OTU_11384	k__Bacteria; p__Bacteroidetes; c__Bacteroidia; o__Bacteroidales; f__; g__; s__			OTU_8352	k__Bacteria; p__Chloroflexi; c__Anaerolineae; o__; f__; g__; s__			OTU_3794	k__Archaea; p__; c__; o__; f__; g__; s__							OTU_11760	Unknown
		OTU_11387	k__Bacteria; p__Cyanobacteria; c__unidentified_Cyanobacteria			OTU_8357	k__Bacteria			OTU_3798	k__Archaea; p__; c__; o__; f__; g__; s__							OTU_11761	k__Bacteria; p__Chloroflexi; c__; o__; f__; g__; s__
		OTU_11390	k__Bacteria			OTU_8365	k__Bacteria; p__Planctomycetes; c__Planctomycetacia; o__Planctomycetales			OTU_3814	k__Bacteria; p__Proteobacteria; c__Deltaproteobacteria; o__Syntrophobacterales; f__Syntrophobacteraceae							OTU_11769	k__Bacteria; p__Firmicutes; c__Erysipelotrichia; o__Erysipelotrichales; f__Erysipelotrichaceae
		OTU_11393	k__Bacteria; p__Bacteroidetes; c__Bacteroidia; o__Bacteroidales; f__Muribaculaceae; g__; s__			OTU_8371	k__Bacteria; p__Planctomycetes; c__Planctomycetacia; o__unidentified_Planctomycetacia; f__Gemmataceae			OTU_3838	k__Bacteria; p__Gemmatimonadetes; c__Longimicrobia; o__Longimicrobiales; f__Longimicrobiaceae; g__; s__							OTU_11786	k__Bacteria; p__Verrucomicrobia; c__Verrucomicrobiae; o__Chthoniobacterales; f__Chthoniobacteraceae; g__Chthoniobacter; s__
		OTU_11396	k__Bacteria; p__Cyanobacteria; c__unidentified_Cyanobacteria; o__unidentified_Cyanobacteria; f__unidentified_Cyanobacteria; g__unidentified_Cyanobacteria; s__Dixoniella_grisea			OTU_8372	k__Bacteria; p__Bacteroidetes; c__Bacteroidia; o__Bacteroidales; f__Bacteroidaceae; g__Bacteroides			OTU_3845	k__Bacteria; p__Bacteroidetes; c__Bacteroidia; o__Bacteroidales; f__Prolixibacteraceae							OTU_11799	k__Bacteria; p__Planctomycetes; c__; o__; f__; g__; s__
		OTU_11398	k__Bacteria; p__Bacteroidetes; c__Ignavibacteria; o__; f__; g__; s__			OTU_8377	k__Bacteria; p__Proteobacteria; c__Gammaproteobacteria; o__unidentified_Gammaproteobacteria; f__unidentified_Gammaproteobacteria			OTU_3848	k__Bacteria; p__Proteobacteria; c__Deltaproteobacteria; o__Desulfobacterales; f__Desulfobacteraceae							OTU_11806	k__Bacteria; p__Planctomycetes; c__Phycisphaerae; o__Tepidisphaerales; f__; g__; s__
		OTU_11399	k__Bacteria; p__unidentified_Bacteria; c__unidentified_Bacteria; o__unidentified_Bacteria; f__unidentified_Bacteria			OTU_8381	Unknown			OTU_3851	k__Bacteria; p__Bacteroidetes; c__Ignavibacteria; o__Ignavibacteriales; f__Melioribacteraceae; g__; s__							OTU_11812	k__Bacteria; p__Actinobacteria; c__Acidimicrobiia
		OTU_11432	k__Bacteria; p__Firmicutes; c__Bacilli; o__Bacillales; f__Paenibacillaceae; g__Saccharibacillus			OTU_8382	Unknown			OTU_3857	k__Archaea; p__Thaumarchaeota; c__Nitrososphaeria; o__Nitrosopumilales; f__Nitrosopumilaceae; g__; s__							OTU_11820	k__Bacteria
		OTU_11447	Unknown			OTU_8383	k__Bacteria; p__Proteobacteria; c__Gammaproteobacteria; o__Methylococcales			OTU_3862	k__Bacteria; p__Proteobacteria; c__Deltaproteobacteria; o__unidentified_Deltaproteobacteria; f__unidentified_Deltaproteobacteria; g__unidentified_Deltaproteobacteria; s__bacterium_enrichment_culture_clone_56							OTU_11844	k__Bacteria; p__Chloroflexi; c__Chloroflexia; o__Chloroflexales; f__Chloroflexaceae; g__; s__
		OTU_11451	k__Bacteria			OTU_8384	Unknown			OTU_3874	k__Bacteria; p__Proteobacteria; c__Deltaproteobacteria; o__Bdellovibrionales; f__Bdellovibrionaceae; g__Bdellovibrio							OTU_11850	k__Bacteria
		OTU_11460	k__Bacteria; p__Proteobacteria; c__Deltaproteobacteria; o__Myxococcales; f__; g__; s__			OTU_8389	k__Bacteria; p__Chloroflexi			OTU_3875	k__Bacteria; p__Proteobacteria; c__Deltaproteobacteria							OTU_11851	k__Bacteria; p__Planctomycetes; c__Phycisphaerae; o__Tepidisphaerales; f__; g__; s__
		OTU_11463	k__Bacteria; p__Planctomycetes; c__Planctomycetacia; o__unidentified_Planctomycetacia; f__Isosphaeraceae; g__unidentified_Isosphaeraceae; s__Verrucomicrobia_bacterium_ADurbBin474			OTU_8390	k__Bacteria			OTU_3885	k__Bacteria; p__Bacteroidetes; c__Bacteroidia; o__Bacteroidales; f__Prolixibacteraceae							OTU_11865	Unknown
		OTU_11473	k__Bacteria			OTU_8392	k__Archaea; p__; c__; o__; f__; g__; s__			OTU_3888	k__Bacteria; p__Kiritimatiellaeota; c__Kiritimatiellae; o__; f__; g__; s__							OTU_11871	k__Bacteria
		OTU_11476	k__Bacteria			OTU_8398	k__Bacteria			OTU_3889	k__Bacteria; p__Proteobacteria; c__Deltaproteobacteria							OTU_11873	k__Bacteria; p__Actinobacteria; c__Acidimicrobiia; o__; f__; g__; s__
		OTU_11481	k__Bacteria; p__Firmicutes; c__Clostridia; o__Clostridiales; f__Ruminococcaceae			OTU_8403	k__Bacteria; p__Chloroflexi			OTU_3898	k__Bacteria; p__Candidatus_Woesebacteria; c__unidentified_Candidatus_Woesebacteria; o__unidentified_Candidatus_Woesebacteria; f__unidentified_Candidatus_Woesebacteria; g__unidentified_Candidatus_Woesebacteria							OTU_11876	k__Bacteria; p__Planctomycetes; c__Planctomycetacia; o__unidentified_Planctomycetacia; f__Gemmataceae; g__; s__
		OTU_11483	k__Bacteria; p__Firmicutes; c__Negativicutes; o__Selenomonadales; f__Acidaminococcaceae			OTU_8406	k__Bacteria; p__Proteobacteria; c__Gammaproteobacteria; o__unidentified_Gammaproteobacteria; f__unidentified_Gammaproteobacteria			OTU_3902	k__Bacteria; p__Zixibacteria; c__; o__; f__; g__; s__							OTU_11924	k__Bacteria; p__Gemmatimonadetes; c__Longimicrobia; o__Longimicrobiales; f__Longimicrobiaceae; g__; s__
		OTU_11488	Unknown			OTU_8407	Unknown			OTU_3913	k__Archaea; p__unidentified_Archaea; c__unidentified_Archaea; o__unidentified_Archaea; f__unidentified_Archaea; g__unidentified_Archaea							OTU_11933	k__Bacteria; p__Planctomycetes; c__; o__; f__; g__; s__
		OTU_11503	k__Bacteria			OTU_8412	k__Bacteria; p__Gemmatimonadetes; c__unidentified_Gemmatimonadetes; o__Gemmatimonadales; f__Gemmatimonadaceae			OTU_3915	k__Bacteria; p__Proteobacteria; c__Alphaproteobacteria; o__Rickettsiales							OTU_11945	k__Bacteria; p__Chlamydiae; c__unidentified_Chlamydiae; o__Chlamydiales; f__Parachlamydiaceae
		OTU_11596	k__Bacteria			OTU_8419	Unknown			OTU_3924	k__Bacteria; p__Proteobacteria; c__Alphaproteobacteria							OTU_12054	k__Bacteria; p__Gemmatimonadetes; c__unidentified_Gemmatimonadetes; o__Gemmatimonadales; f__Gemmatimonadaceae
		OTU_11617	k__Bacteria; p__Proteobacteria; c__Gammaproteobacteria; o__unidentified_Gammaproteobacteria; f__Coxiellaceae; g__Coxiella; s__			OTU_8441	k__Bacteria; p__Acidobacteria; c__Acidobacteriia; o__Acidobacteriales			OTU_3931	k__Bacteria; p__Gracilibacteria; c__; o__; f__; g__; s__							OTU_12094	k__Bacteria; p__Actinobacteria; c__Thermoleophilia; o__Gaiellales
		OTU_11619	k__Bacteria; p__Firmicutes; c__Clostridia; o__Clostridiales			OTU_8449	Unknown			OTU_3934	k__Bacteria; p__unidentified_Bacteria; c__unidentified_Bacteria; o__unidentified_Bacteria; f__unidentified_Bacteria							OTU_12096	k__Bacteria; p__Proteobacteria; c__Alphaproteobacteria; o__unidentified_Alphaproteobacteria; f__unidentified_Alphaproteobacteria
		OTU_11668	k__Bacteria; p__Bacteroidetes; c__Bacteroidia; o__Bacteroidales; f__Prevotellaceae			OTU_8450	k__Bacteria			OTU_3935	k__Bacteria; p__Chloroflexi; c__Dehalococcoidia							OTU_12104	k__Bacteria; p__Proteobacteria; c__Deltaproteobacteria; o__Desulfovibrionales; f__Desulfovibrionaceae; g__Desulfovibrio
		OTU_11669	k__Bacteria; p__Chloroflexi; c__Anaerolineae			OTU_8451	k__Archaea; p__Thaumarchaeota; c__; o__; f__; g__; s__			OTU_3944	k__Bacteria; p__Planctomycetes; c__Planctomycetacia; o__Planctomycetales; f__; g__; s__							OTU_12153	k__Bacteria; p__Proteobacteria; c__Alphaproteobacteria; o__Caulobacterales; f__Caulobacteraceae; g__; s__
		OTU_11726	k__Bacteria; p__Bacteroidetes; c__Bacteroidia; o__Sphingobacteriales; f__; g__; s__			OTU_8460	k__Bacteria; p__Synergistetes; c__Synergistia; o__Synergistales; f__Synergistaceae; g__Aminomonas; s__			OTU_3951	k__Bacteria							OTU_12172	k__Bacteria
		OTU_11732	k__Bacteria			OTU_8479	Unknown			OTU_3953	k__Bacteria; p__Proteobacteria; c__Deltaproteobacteria; o__Desulfobacterales; f__Desulfobacteraceae; g__Desulfatiferula; s__							OTU_12198	k__Bacteria; p__Planctomycetes; c__Planctomycetacia; o__unidentified_Planctomycetacia
		OTU_11738	k__Bacteria; p__Bacteroidetes; c__Bacteroidia; o__Chitinophagales; f__Saprospiraceae			OTU_8480	Unknown			OTU_3958	k__Bacteria; p__Verrucomicrobia; c__Verrucomicrobiae; o__; f__; g__; s__							OTU_12202	k__Bacteria; p__Chloroflexi; c__Chloroflexia; o__Chloroflexales; f__Roseiflexaceae; g__; s__
		OTU_11741	k__Bacteria; p__Proteobacteria; c__Deltaproteobacteria			OTU_8483	k__Bacteria; p__Bacteroidetes; c__Bacteroidia; o__Bacteroidales			OTU_3961	k__Bacteria							OTU_12213	k__Bacteria; p__Gemmatimonadetes; c__Longimicrobia; o__Longimicrobiales; f__Longimicrobiaceae; g__; s__
		OTU_11743	k__Bacteria; p__Proteobacteria; c__Alphaproteobacteria; o__Rickettsiales; f__unidentified_Rickettsiales; g__unidentified_Rickettsiales; s__			OTU_8508	k__Bacteria; p__Proteobacteria; c__Gammaproteobacteria			OTU_3965	k__Bacteria; p__Chloroflexi; c__Anaerolineae; o__Anaerolineales; f__Anaerolineaceae; g__; s__							OTU_12218	k__Bacteria; p__Gemmatimonadetes; c__unidentified_Gemmatimonadetes; o__Gemmatimonadales; f__Gemmatimonadaceae; g__unidentified_Gemmatimonadaceae
		OTU_11744	k__Bacteria; p__unidentified_Bacteria; c__unidentified_Bacteria; o__unidentified_Bacteria; f__unidentified_Bacteria			OTU_8531	k__Bacteria; p__Planctomycetes; c__Phycisphaerae; o__Tepidisphaerales; f__; g__; s__			OTU_3966	k__Bacteria							OTU_12267	k__Bacteria
		OTU_11745	k__Bacteria; p__Proteobacteria; c__Deltaproteobacteria; o__Bdellovibrionales; f__Bacteriovoracaceae; g__Peredibacter			OTU_8590	Unknown			OTU_3967	k__Bacteria; p__Proteobacteria; c__Deltaproteobacteria; o__Desulfarculales; f__Desulfarculaceae; g__Desulfatiglans; s__							OTU_12279	k__Bacteria; p__Elusimicrobia; c__; o__; f__; g__; s__
		OTU_11750	k__Bacteria; p__Actinobacteria; c__unidentified_Actinobacteria; o__Actinomycetales; f__Actinomycetaceae; g__Actinomyces			OTU_8596	k__Bacteria; p__Chloroflexi; c__Ktedonobacteria; o__; f__; g__; s__			OTU_3996	k__Bacteria; p__Proteobacteria; c__Deltaproteobacteria							OTU_12298	k__Bacteria; p__Planctomycetes; c__Planctomycetacia; o__; f__; g__; s__
		OTU_11781	k__Bacteria; p__Proteobacteria; c__Deltaproteobacteria; o__Bdellovibrionales; f__Bdellovibrionaceae; g__Bdellovibrio; s__Bdellovibrio_bacteriovorus			OTU_8600	k__Bacteria; p__Planctomycetes; c__Planctomycetacia; o__unidentified_Planctomycetacia; f__Gemmataceae; g__; s__			OTU_4004	k__Bacteria; p__Proteobacteria; c__Deltaproteobacteria; o__Myxococcales							OTU_12370	k__Bacteria; p__Proteobacteria; c__Deltaproteobacteria; o__Myxococcales
		OTU_11792	k__Bacteria			OTU_8604	k__Bacteria; p__Proteobacteria; c__Deltaproteobacteria; o__Oligoflexales; f__Oligoflexaceae; g__; s__			OTU_4042	k__Bacteria; p__Bacteroidetes; c__Bacteroidia; o__Bacteroidales; f__; g__; s__							OTU_12399	Unknown
		OTU_11800	k__Bacteria; p__Proteobacteria; c__Gammaproteobacteria; o__Legionellales; f__Legionellaceae; g__Legionella			OTU_8618	k__Bacteria; p__Melainabacteria; c__unidentified_Melainabacteria			OTU_4052	k__Bacteria							OTU_12417	k__Bacteria; p__Bacteroidetes; c__Bacteroidia; o__Cytophagales; f__Hymenobacteraceae; g__Hymenobacter
		OTU_11835	k__Bacteria; p__Bacteroidetes; c__Bacteroidia; o__Cytophagales; f__Hymenobacteraceae			OTU_8621	k__Bacteria			OTU_4062	k__Bacteria; p__Proteobacteria; c__Deltaproteobacteria; o__Desulfarculales; f__Desulfarculaceae; g__Desulfatiglans; s__							OTU_12429	k__Bacteria; p__Planctomycetes; c__Planctomycetacia; o__unidentified_Planctomycetacia; f__Gemmataceae; g__; s__
		OTU_11839	k__Bacteria; p__Proteobacteria; c__Alphaproteobacteria; o__unidentified_Alphaproteobacteria; f__unidentified_Alphaproteobacteria; g__Niveispirillum			OTU_8627	k__Bacteria; p__Proteobacteria; c__Gammaproteobacteria; o__unidentified_Gammaproteobacteria; f__unidentified_Gammaproteobacteria; g__Aquicella; s__			OTU_4075	k__Bacteria							OTU_12445	k__Bacteria
		OTU_11841	k__Bacteria; p__Verrucomicrobia; c__Verrucomicrobiae; o__Verrucomicrobiales; f__Rubritaleaceae; g__Rubritalea; s__			OTU_8646	k__Bacteria; p__Planctomycetes; c__Planctomycetacia; o__unidentified_Planctomycetacia; f__Gemmataceae; g__; s__			OTU_4078	k__Bacteria; p__Chloroflexi; c__Anaerolineae; o__Anaerolineales; f__Anaerolineaceae; g__; s__							OTU_12446	k__Bacteria; p__Chloroflexi; c__Anaerolineae; o__; f__; g__; s__
		OTU_11843	k__Bacteria			OTU_8688	k__Bacteria; p__Armatimonadetes; c__Fimbriimonadia; o__Fimbriimonadales			OTU_4088	k__Bacteria; p__Proteobacteria							OTU_12449	k__Bacteria
		OTU_11885	k__Bacteria; p__Acidobacteria; c__Acidobacteriia; o__Solibacterales; f__unidentified_Solibacterales; g__Bryobacter; s__Bryobacter_aggregatus			OTU_8689	k__Bacteria			OTU_4091	k__Bacteria; p__Chloroflexi; c__Anaerolineae; o__; f__; g__; s__							OTU_12667	k__Bacteria
		OTU_11900	k__Bacteria; p__Firmicutes; c__Clostridia; o__Clostridiales; f__Ruminococcaceae; g__Saccharofermentans; s__			OTU_8691	Unknown			OTU_4093	k__Bacteria; p__Verrucomicrobia; c__Verrucomicrobiae; o__Verrucomicrobiales; f__; g__; s__							OTU_12670	k__Bacteria; p__Armatimonadetes; c__Chthonomonadetes; o__Chthonomonadales; f__; g__; s__
		OTU_11907	Unknown			OTU_8696	k__Bacteria; p__Chlamydiae; c__unidentified_Chlamydiae; o__Chlamydiales; f__Simkaniaceae			OTU_4094	k__Bacteria; p__Proteobacteria; c__Deltaproteobacteria; o__Desulfarculales; f__Desulfarculaceae; g__Desulfatiglans; s__							OTU_12695	k__Bacteria; p__Actinobacteria; c__Thermoleophilia; o__Solirubrobacterales
		OTU_11956	k__Bacteria			OTU_8697	Unknown			OTU_4095	k__Bacteria; p__Proteobacteria; c__Deltaproteobacteria							OTU_12708	k__Bacteria; p__Planctomycetes; c__Phycisphaerae; o__Tepidisphaerales; f__; g__; s__
		OTU_11966	Unknown			OTU_8699	Unknown			OTU_4097	k__Bacteria; p__Proteobacteria; c__Alphaproteobacteria; o__unidentified_Alphaproteobacteria; f__Acetobacteraceae							OTU_12709	k__Bacteria; p__Firmicutes; c__Bacilli; o__Bacillales; f__Paenibacillaceae
		OTU_12012	Unknown			OTU_8716	k__Bacteria; p__Planctomycetes; c__unidentified_Planctomycetes; o__Brocadiales; f__unidentified_Brocadiales; g__Candidatus_Scalindua			OTU_4105	k__Bacteria; p__Candidatus_Azambacteria; c__; o__; f__; g__; s__							OTU_12713	k__Bacteria; p__Bacteroidetes; c__Bacteroidia; o__Cytophagales; f__Hymenobacteraceae; g__Adhaeribacter; s__
		OTU_12013	k__Bacteria			OTU_8720	Unknown			OTU_4106	k__Archaea; p__Euryarchaeota; c__Thermococci; o__; f__; g__; s__							OTU_12731	k__Bacteria; p__Bacteroidetes; c__Bacteroidia; o__Bacteroidales; f__Muribaculaceae; g__unidentified_Muribaculaceae; s__Porphyromonadaceae_bacterium_C941
		OTU_12018	k__Bacteria			OTU_8730	Unknown			OTU_4125	k__Bacteria; p__Calditrichaeota; c__unidentified_Calditrichaeota; o__Calditrichales; f__Calditrichaceae; g__; s__							OTU_12734	k__Bacteria; p__Planctomycetes; c__Planctomycetacia; o__unidentified_Planctomycetacia; f__Gemmataceae; g__; s__
		OTU_12026	k__Bacteria; p__Bacteroidetes; c__Bacteroidia; o__Bacteroidales			OTU_8734	k__Bacteria			OTU_4128	k__Bacteria							OTU_12736	k__Bacteria; p__Armatimonadetes; c__; o__; f__; g__; s__
		OTU_12029	k__Bacteria; p__Proteobacteria; c__Alphaproteobacteria; o__Rickettsiales; f__unidentified_Rickettsiales; g__unidentified_Rickettsiales; s__			OTU_8742	k__Archaea; p__unidentified_Archaea; c__unidentified_Archaea; o__unidentified_Archaea; f__unidentified_Archaea; g__unidentified_Archaea; s__Candidatus_Diapherotrites_archaeon_ADurbBin253			OTU_4131	k__Bacteria; p__Proteobacteria; c__Deltaproteobacteria							OTU_12740	Unknown
		OTU_12038	k__Bacteria			OTU_8745	k__Bacteria; p__unidentified_Bacteria; c__unidentified_Bacteria; o__unidentified_Bacteria; f__unidentified_Bacteria; g__unidentified_Bacteria; s__Candidatus_Saccharibacteria_bacterium_UB2523			OTU_4132	k__Bacteria; p__Bacteroidetes; c__Rhodothermia; o__Rhodothermales; f__Rhodothermaceae; g__; s__							OTU_12743	k__Bacteria; p__Chloroflexi; c__Ktedonobacteria; o__; f__; g__; s__
		OTU_12052	k__Bacteria; p__Bacteroidetes; c__Bacteroidia; o__Cytophagales; f__Cyclobacteriaceae; g__Algoriphagus; s__Algoriphagus_sp_ZH062			OTU_8750	Unknown			OTU_4149	k__Bacteria; p__Chloroflexi; c__Anaerolineae; o__Anaerolineales; f__Anaerolineaceae; g__; s__							OTU_12746	k__Bacteria
		OTU_12053	Unknown			OTU_8752	k__Bacteria; p__Firmicutes; c__Clostridia; o__Clostridiales; f__Ruminococcaceae			OTU_4181	k__Bacteria; p__Spirochaetes; c__Spirochaetia; o__Brevinematales; f__Brevinemataceae; g__Brevinema; s__							OTU_12752	k__Bacteria; p__Proteobacteria; c__Deltaproteobacteria; o__Myxococcales; f__Sandaracinaceae
		OTU_12058	k__Bacteria			OTU_8784	k__Bacteria; p__Proteobacteria; c__Gammaproteobacteria; o__Alteromonadales; f__Alteromonadaceae; g__Glaciecola; s__Alteromonas_macleodii			OTU_4198	k__Bacteria; p__Spirochaetes; c__unidentified_Spirochaetes; o__unidentified_Spirochaetes; f__Leptospiraceae; g__; s__							OTU_12776	k__Bacteria
		OTU_12061	k__Bacteria; p__Bacteroidetes; c__Bacteroidia; o__Bacteroidales; f__Rikenellaceae; g__; s__			OTU_8785	k__Bacteria; p__Candidatus_Zambryskibacteria; c__unidentified_Candidatus_Zambryskibacteria; o__unidentified_Candidatus_Zambryskibacteria; f__unidentified_Candidatus_Zambryskibacteria; g__unidentified_Candidatus_Zambryskibacteria			OTU_4199	k__Bacteria; p__Latescibacteria; c__; o__; f__; g__; s__							OTU_12777	k__Bacteria; p__Planctomycetes; c__Planctomycetacia; o__unidentified_Planctomycetacia; f__Isosphaeraceae
		OTU_12188	Unknown			OTU_8794	k__Bacteria; p__Chlamydiae; c__unidentified_Chlamydiae; o__Chlamydiales			OTU_4202	k__Bacteria; p__Proteobacteria; c__Deltaproteobacteria							OTU_12778	k__Bacteria
		OTU_12195	Unknown			OTU_8802	Unknown			OTU_4208	k__Bacteria; p__Proteobacteria; c__Deltaproteobacteria; o__Desulfarculales; f__Desulfarculaceae; g__Desulfatiglans							OTU_12788	k__Bacteria; p__Planctomycetes; c__Phycisphaerae; o__Tepidisphaerales; f__; g__; s__
		OTU_12196	k__Bacteria			OTU_8810	Unknown			OTU_4237	k__Bacteria; p__Actinobacteria							OTU_12797	k__Bacteria; p__Verrucomicrobia; c__Verrucomicrobiae; o__Chthoniobacterales; f__Chthoniobacteraceae; g__Chthoniobacter; s__
		OTU_12237	Unknown			OTU_8840	k__Bacteria; p__Proteobacteria; c__Deltaproteobacteria; o__Bradymonadales; f__; g__; s__			OTU_4247	k__Bacteria; p__Firmicutes; c__Clostridia; o__Clostridiales; f__Ruminococcaceae							OTU_12830	k__Bacteria; p__Bacteroidetes; c__Bacteroidia; o__Cytophagales; f__Microscillaceae; g__Ohtaekwangia; s__Globodera_pallida
		OTU_12271	k__Bacteria; p__Chloroflexi			OTU_8847	k__Bacteria			OTU_4262	k__Bacteria; p__Gemmatimonadetes; c__unidentified_Gemmatimonadetes; o__Gemmatimonadales; f__Gemmatimonadaceae; g__; s__							OTU_12833	k__Bacteria; p__Armatimonadetes; c__Fimbriimonadia; o__Fimbriimonadales; f__Fimbriimonadaceae; g__; s__
		OTU_12274	k__Bacteria			OTU_8862	k__Bacteria; p__Proteobacteria; c__Deltaproteobacteria			OTU_4270	k__Bacteria; p__Candidatus_Collierbacteria; c__; o__; f__; g__; s__							OTU_12862	k__Bacteria; p__unidentified_Bacteria; c__unidentified_Bacteria; o__unidentified_Bacteria; f__unidentified_Bacteria; g__unidentified_Bacteria; s__bacterium_enrichment_culture_clone_EBa3
		OTU_12282	Unknown			OTU_8871	k__Bacteria; p__Proteobacteria; c__Deltaproteobacteria; o__Bdellovibrionales; f__Bdellovibrionaceae; g__; s__			OTU_4273	k__Bacteria; p__Zixibacteria; c__; o__; f__; g__; s__							OTU_12863	k__Bacteria
		OTU_12283	k__Bacteria			OTU_8879	k__Bacteria; p__Proteobacteria; c__Gammaproteobacteria; o__Xanthomonadales			OTU_4283	k__Archaea; p__Thaumarchaeota; c__Nitrososphaeria; o__Nitrosopumilales; f__Nitrosopumilaceae; g__; s__							OTU_12882	k__Bacteria
		OTU_12297	k__Bacteria; p__Cyanobacteria; c__unidentified_Cyanobacteria; o__unidentified_Cyanobacteria; f__Pseudanabaenaceae			OTU_8883	k__Bacteria			OTU_4289	k__Bacteria; p__Verrucomicrobia; c__Verrucomicrobiae; o__Verrucomicrobiales							OTU_12906	k__Bacteria
		OTU_12344	k__Bacteria; p__Bacteroidetes; c__Bacteroidia; o__Bacteroidales; f__Rikenellaceae; g__Alistipes; s__			OTU_8888	k__Bacteria			OTU_4312	k__Bacteria; p__Acidobacteria; c__Acidobacteriia; o__Solibacterales; f__; g__; s__							OTU_12911	k__Bacteria
		OTU_12353	k__Bacteria			OTU_8892	k__Bacteria; p__Spirochaetes; c__Spirochaetia; o__Spirochaetales; f__Spirochaetaceae; g__Sphaerochaeta; s__			OTU_4324	k__Bacteria; p__Proteobacteria; c__Gammaproteobacteria; o__Methylococcales; f__unidentified_Methylococcales							OTU_12931	k__Bacteria; p__Proteobacteria
		OTU_12358	k__Bacteria			OTU_8894	k__Bacteria; p__Chlamydiae; c__unidentified_Chlamydiae; o__Chlamydiales; f__; g__; s__			OTU_4325	k__Bacteria; p__Bacteroidetes; c__Ignavibacteria; o__unidentified_Ignavibacteria; f__unidentified_Ignavibacteria; g__unidentified_Ignavibacteria							OTU_12938	k__Bacteria; p__Acidobacteria; c__unidentified_Acidobacteria; o__unidentified_Acidobacteria; f__unidentified_Acidobacteria; g__unidentified_Acidobacteria
		OTU_12361	k__Bacteria; p__Armatimonadetes; c__Fimbriimonadia; o__Fimbriimonadales; f__Fimbriimonadaceae; g__; s__			OTU_8895	k__Bacteria; p__Chloroflexi; c__Anaerolineae; o__; f__; g__; s__			OTU_4336	k__Bacteria; p__Lentisphaerae; c__Oligosphaeria; o__Oligosphaerales							OTU_12954	k__Bacteria; p__Bacteroidetes; c__Bacteroidia; o__Bacteroidales; f__Prevotellaceae
		OTU_12405	k__Bacteria			OTU_8896	k__Bacteria; p__Actinobacteria; c__Acidimicrobiia			OTU_4342	k__Bacteria; p__Firmicutes; c__Erysipelotrichia; o__Erysipelotrichales; f__Erysipelotrichaceae; g__Ileibacterium; s__							OTU_12983	k__Bacteria
		OTU_12406	k__Bacteria; p__Actinobacteria; c__Acidimicrobiia			OTU_8909	Unknown			OTU_4343	k__Bacteria							OTU_13002	k__Bacteria
		OTU_12435	k__Bacteria; p__Firmicutes; c__Clostridia; o__Clostridiales; f__Ruminococcaceae			OTU_8911	k__Bacteria; p__Chloroflexi; c__Anaerolineae; o__; f__; g__; s__			OTU_4357	k__Bacteria; p__Proteobacteria; c__Deltaproteobacteria; o__Desulfarculales; f__Desulfarculaceae; g__Desulfatiglans							OTU_13066	k__Bacteria; p__Planctomycetes; c__Planctomycetacia; o__unidentified_Planctomycetacia; f__Gemmataceae; g__; s__
		OTU_12441	k__Bacteria			OTU_8921	Unknown			OTU_4365	k__Bacteria; p__Chloroflexi							OTU_13083	k__Bacteria; p__Planctomycetes; c__Planctomycetacia; o__unidentified_Planctomycetacia; f__Isosphaeraceae; g__; s__
		OTU_12459	k__Bacteria			OTU_8930	k__Bacteria; p__Bacteroidetes; c__Bacteroidia; o__Sphingobacteriales; f__Lentimicrobiaceae; g__unidentified_Lentimicrobiaceae; s__Bacteroidales_genomosp_P4_oral_clone_MB2_G17			OTU_4366	k__Bacteria; p__Bacteroidetes; c__Bacteroidia; o__Bacteroidales							OTU_13089	k__Bacteria; p__unidentified_Bacteria; c__unidentified_Bacteria; o__unidentified_Bacteria; f__unidentified_Bacteria; g__unidentified_Bacteria
		OTU_12469	k__Bacteria; p__Planctomycetes; c__Phycisphaerae; o__Phycisphaerales; f__Phycisphaeraceae; g__; s__			OTU_8942	k__Bacteria			OTU_4390	k__Bacteria; p__Proteobacteria							OTU_13093	k__Bacteria; p__Elusimicrobia
		OTU_12471	k__Bacteria; p__Proteobacteria; c__Deltaproteobacteria; o__Oligoflexales; f__Oligoflexaceae; g__Silvanigrella			OTU_8947	k__Bacteria			OTU_4394	k__Bacteria; p__unidentified_Bacteria; c__unidentified_Bacteria; o__unidentified_Bacteria; f__unidentified_Bacteria; g__Candidatus_Omnitrophus; s__							OTU_13098	k__Bacteria; p__Planctomycetes; c__Planctomycetacia; o__unidentified_Planctomycetacia; f__unidentified_Planctomycetacia; g__Rhodopirellula; s__Pirellula_sp
		OTU_12477	k__Bacteria; p__Actinobacteria; c__Coriobacteriia; o__Coriobacteriales; f__Eggerthellaceae; g__; s__			OTU_8948	k__Bacteria; p__Actinobacteria; c__Acidimicrobiia; o__; f__; g__; s__			OTU_4396	k__Bacteria; p__Bacteroidetes; c__Bacteroidia; o__Bacteroidales							OTU_13182	k__Bacteria; p__Planctomycetes; c__Planctomycetacia; o__Planctomycetales
		OTU_12481	k__Bacteria; p__unidentified_Bacteria; c__unidentified_Bacteria; o__unidentified_Bacteria; f__unidentified_Bacteria; g__unidentified_Bacteria; s__Candidatus_Saccharibacteria_bacterium_RAAC3_TM7_1			OTU_8958	Unknown			OTU_4400	k__Bacteria							OTU_13240	k__Bacteria; p__Planctomycetes; c__Planctomycetacia; o__unidentified_Planctomycetacia; f__Gemmataceae; g__; s__
		OTU_12487	k__Bacteria; p__Firmicutes; c__Clostridia; o__Clostridiales; f__Ruminococcaceae; g__unidentified_Ruminococcaceae			OTU_8960	Unknown			OTU_4401	k__Bacteria; p__Proteobacteria; c__Deltaproteobacteria; o__Desulfobacterales; f__Desulfobulbaceae							OTU_13249	k__Bacteria; p__Proteobacteria; c__Alphaproteobacteria; o__unidentified_Alphaproteobacteria; f__unidentified_Alphaproteobacteria; g__Azospirillum
		OTU_12489	k__Bacteria; p__Bacteroidetes; c__Bacteroidia; o__Bacteroidales			OTU_8961	Unknown			OTU_4404	k__Bacteria; p__Chloroflexi; c__Anaerolineae; o__Anaerolineales; f__Anaerolineaceae							OTU_13270	k__Bacteria; p__Acidobacteria; c__Acidobacteriia; o__Solibacterales; f__unidentified_Solibacterales; g__Bryobacter
		OTU_12505	k__Bacteria; p__Firmicutes; c__Clostridia; o__Clostridiales; f__Christensenellaceae; g__unidentified_Christensenellaceae; s__bacterium_YE57			OTU_8981	k__Bacteria; p__Proteobacteria; c__Gammaproteobacteria; o__unidentified_Gammaproteobacteria; f__Nitrosomonadaceae; g__Nitrosomonas			OTU_4405	k__Bacteria; p__Bacteroidetes; c__Bacteroidia; o__Bacteroidales; f__Rikenellaceae; g__Rikenella							OTU_13285	k__Bacteria; p__Actinobacteria
		OTU_12514	Unknown			OTU_9010	k__Bacteria; p__Proteobacteria; c__Deltaproteobacteria; o__Myxococcales; f__Vulgatibacteraceae; g__Vulgatibacter; s__			OTU_4406	k__Bacteria; p__Fusobacteria; c__Fusobacteriia; o__Fusobacteriales; f__Leptotrichiaceae							OTU_13286	k__Bacteria
		OTU_12516	k__Bacteria			OTU_9017	Unknown			OTU_4407	k__Bacteria; p__Latescibacteria; c__; o__; f__; g__; s__							OTU_13287	k__Bacteria; p__Proteobacteria; c__Deltaproteobacteria; o__Bdellovibrionales; f__Bdellovibrionaceae; g__Bdellovibrio; s__
		OTU_12518	k__Bacteria; p__Proteobacteria; c__Alphaproteobacteria; o__Rickettsiales; f__unidentified_Rickettsiales; g__unidentified_Rickettsiales; s__			OTU_9023	k__Bacteria; p__Chloroflexi; c__unidentified_Chloroflexi; o__unidentified_Chloroflexi; f__unidentified_Chloroflexi; g__unidentified_Chloroflexi; s__Chloroflexi_bacterium_OLB14			OTU_4408	k__Bacteria
		OTU_12536	k__Bacteria; p__unidentified_Bacteria; c__unidentified_Bacteria; o__unidentified_Bacteria; f__unidentified_Bacteria			OTU_9025	k__Bacteria			OTU_4409	k__Bacteria; p__Candidatus_Vogelbacteria; c__; o__; f__; g__; s__
		OTU_12539	k__Bacteria			OTU_9026	k__Archaea; p__unidentified_Archaea; c__unidentified_Archaea; o__unidentified_Archaea; f__unidentified_Archaea; g__unidentified_Archaea			OTU_4413	k__Bacteria; p__Verrucomicrobia; c__Verrucomicrobiae; o__Verrucomicrobiales
		OTU_12541	k__Bacteria			OTU_9028	k__Bacteria; p__Melainabacteria; c__; o__; f__; g__; s__			OTU_4423	k__Bacteria; p__Melainabacteria; c__; o__; f__; g__; s__
		OTU_12559	k__Bacteria; p__Firmicutes; c__Erysipelotrichia; o__Erysipelotrichales; f__Erysipelotrichaceae; g__Catenisphaera; s__			OTU_9031	Unknown			OTU_4448	k__Bacteria; p__Proteobacteria; c__Gammaproteobacteria
		OTU_12567	Unknown			OTU_9048	k__Bacteria			OTU_4454	k__Bacteria; p__Bacteroidetes; c__Bacteroidia; o__Bacteroidales; f__Paludibacteraceae; g__Paludibacter; s__Paludibacter_jiangxiensis
		OTU_12575	k__Bacteria; p__Tenericutes; c__Mollicutes; o__; f__; g__; s__			OTU_9053	Unknown			OTU_4468	k__Bacteria
		OTU_12587	k__Bacteria; p__Proteobacteria; c__Alphaproteobacteria; o__Rickettsiales; f__unidentified_Rickettsiales; g__unidentified_Rickettsiales; s__			OTU_9055	k__Bacteria			OTU_4472	k__Bacteria; p__Calditrichaeota; c__unidentified_Calditrichaeota; o__Calditrichales; f__Calditrichaceae; g__Caldithrix; s__
		OTU_12589	Unknown			OTU_9056	Unknown			OTU_4475	k__Bacteria; p__Firmicutes; c__Clostridia; o__Clostridiales; f__unidentified_Clostridiales
		OTU_12650	k__Bacteria			OTU_9092	k__Bacteria; p__Proteobacteria; c__Deltaproteobacteria; o__Desulfobacterales; f__Desulfobulbaceae			OTU_4476	k__Bacteria; p__Proteobacteria; c__Alphaproteobacteria; o__Rickettsiales
		OTU_12657	k__Bacteria; p__Cyanobacteria; c__unidentified_Cyanobacteria; o__unidentified_Cyanobacteria; f__unidentified_Cyanobacteria; g__unidentified_Cyanobacteria			OTU_9093	k__Bacteria; p__Chloroflexi; c__Anaerolineae; o__Caldilineales; f__Caldilineaceae; g__; s__			OTU_4485	k__Bacteria; p__Gemmatimonadetes; c__; o__; f__; g__; s__
		OTU_12705	k__Bacteria			OTU_9140	k__Bacteria			OTU_4486	k__Bacteria; p__Proteobacteria
		OTU_12755	k__Bacteria; p__Firmicutes; c__Clostridia; o__Clostridiales			OTU_9160	k__Bacteria			OTU_4488	k__Archaea; p__Euryarchaeota; c__Thermoplasmata; o__; f__; g__; s__
		OTU_12779	k__Bacteria; p__Actinobacteria; c__unidentified_Actinobacteria; o__Corynebacteriales; f__Nocardiaceae; g__Millisia; s__Millisia_brevis			OTU_9175	Unknown			OTU_4491	k__Bacteria
		OTU_12785	k__Bacteria			OTU_9188	k__Bacteria; p__Proteobacteria; c__Gammaproteobacteria			OTU_4495	k__Bacteria; p__Planctomycetes; c__Phycisphaerae; o__; f__; g__; s__
		OTU_12809	k__Bacteria; p__Firmicutes; c__Clostridia; o__Clostridiales			OTU_9190	k__Bacteria			OTU_4498	k__Bacteria; p__Proteobacteria; c__Gammaproteobacteria
		OTU_12817	k__Bacteria; p__Proteobacteria; c__Alphaproteobacteria; o__Rickettsiales; f__unidentified_Rickettsiales; g__unidentified_Rickettsiales; s__			OTU_9192	k__Bacteria; p__Bacteroidetes; c__Bacteroidia; o__Chitinophagales; f__Chitinophagaceae			OTU_4499	k__Bacteria; p__Gemmatimonadetes
		OTU_12835	k__Bacteria; p__Bacteroidetes; c__Bacteroidia; o__Chitinophagales; f__Saprospiraceae; g__Haliscomenobacter; s__			OTU_9198	k__Bacteria; p__Proteobacteria; c__Gammaproteobacteria; o__unidentified_Gammaproteobacteria			OTU_4501	k__Bacteria; p__Acidobacteria; c__Acidobacteriia; o__Solibacterales; f__unidentified_Solibacterales
		OTU_12847	k__Bacteria			OTU_9199	k__Bacteria; p__Bacteroidetes; c__Ignavibacteria; o__; f__; g__; s__			OTU_4502	k__Bacteria; p__Proteobacteria; c__Gammaproteobacteria
		OTU_12859	k__Bacteria; p__Proteobacteria; c__Gammaproteobacteria; o__Xanthomonadales			OTU_9211	k__Bacteria; p__Chloroflexi; c__Anaerolineae			OTU_4516	k__Bacteria
		OTU_12910	k__Bacteria; p__Planctomycetes; c__Phycisphaerae; o__Phycisphaerales; f__Phycisphaeraceae; g__; s__			OTU_9215	k__Bacteria; p__Proteobacteria; c__Alphaproteobacteria; o__Sphingomonadales; f__Sphingomonadaceae; g__Erythrobacter			OTU_4517	k__Bacteria; p__Proteobacteria
		OTU_12972	k__Bacteria; p__Proteobacteria; c__Gammaproteobacteria			OTU_9222	k__Bacteria			OTU_4519	k__Bacteria; p__Bacteroidetes; c__Ignavibacteria
		OTU_12977	k__Bacteria			OTU_9232	k__Bacteria; p__Bacteroidetes; c__Bacteroidia; o__Bacteroidales; f__Prolixibacteraceae; g__; s__			OTU_4526	k__Bacteria; p__Verrucomicrobia; c__Verrucomicrobiae; o__; f__; g__; s__
		OTU_13087	k__Bacteria; p__Firmicutes; c__Clostridia; o__Clostridiales; f__Caldicoprobacteraceae; g__Caldicoprobacter; s__			OTU_9242	Unknown			OTU_4542	k__Bacteria
		OTU_13095	k__Bacteria; p__Verrucomicrobia; c__Verrucomicrobiae; o__Chthoniobacterales; f__Chthoniobacteraceae; g__Chthoniobacter; s__			OTU_9251	Unknown			OTU_4544	k__Bacteria
		OTU_13109	k__Bacteria; p__Planctomycetes; c__Planctomycetacia; o__unidentified_Planctomycetacia; f__Gemmataceae; g__; s__			OTU_9256	Unknown			OTU_4552	k__Bacteria; p__Bacteroidetes; c__Bacteroidia; o__Bacteroidales; f__; g__; s__
		OTU_13116	k__Bacteria; p__Chloroflexi; c__Ktedonobacteria; o__Ktedonobacterales; f__Ktedonobacteraceae; g__; s__			OTU_9260	Unknown			OTU_4570	k__Bacteria; p__Bacteroidetes; c__Bacteroidia; o__Bacteroidales; f__Prolixibacteraceae; g__; s__
		OTU_13118	k__Bacteria; p__Candidatus_Moranbacteria; c__; o__; f__; g__; s__			OTU_9261	Unknown			OTU_4579	k__Bacteria
		OTU_13129	k__Bacteria			OTU_9265	k__Bacteria; p__Armatimonadetes; c__Fimbriimonadia; o__Fimbriimonadales; f__Fimbriimonadaceae			OTU_4585	k__Bacteria
		OTU_13179	k__Bacteria; p__Actinobacteria; c__Thermoleophilia; o__Solirubrobacterales			OTU_9274	k__Bacteria			OTU_4586	k__Bacteria; p__unidentified_Bacteria; c__unidentified_Bacteria; o__unidentified_Bacteria; f__unidentified_Bacteria; g__unidentified_Bacteria; s__candidate_division_TM6_bacterium_GW2011_GWF2_37_49
		OTU_13188	Unknown			OTU_9275	k__Bacteria			OTU_4587	k__Bacteria
		OTU_13200	k__Bacteria; p__Bacteroidetes; c__Bacteroidia; o__Flavobacteriales; f__Cryomorphaceae			OTU_9277	k__Bacteria			OTU_4591	Unknown
		OTU_13216	k__Bacteria			OTU_9278	k__Bacteria			OTU_4602	k__Bacteria
		OTU_13218	k__Bacteria; p__Cyanobacteria; c__unidentified_Cyanobacteria; o__unidentified_Cyanobacteria			OTU_9292	k__Bacteria; p__Melainabacteria; c__unidentified_Melainabacteria; o__Obscuribacterales; f__; g__; s__			OTU_4608	k__Bacteria; p__Nitrospirae; c__; o__; f__; g__; s__
		OTU_13219	k__Bacteria; p__Proteobacteria; c__Deltaproteobacteria; o__Bdellovibrionales; f__Bacteriovoracaceae; g__Peredibacter			OTU_9294	k__Bacteria; p__Nitrospirae; c__Nitrospira; o__Nitrospirales; f__Nitrospiraceae; g__; s__			OTU_4613	k__Bacteria; p__Spirochaetes; c__Spirochaetia; o__Spirochaetales; f__Spirochaetaceae; g__Sediminispirochaeta; s__
		OTU_13220	k__Bacteria			OTU_9297	k__Bacteria			OTU_4614	k__Bacteria; p__Planctomycetes; c__; o__; f__; g__; s__
		OTU_13231	k__Bacteria; p__Firmicutes; c__Clostridia; o__Clostridiales; f__unidentified_Clostridiales; g__unidentified_Clostridiales			OTU_9300	k__Bacteria; p__Proteobacteria; c__Alphaproteobacteria; o__unidentified_Alphaproteobacteria; f__unidentified_Alphaproteobacteria; g__Reyranella; s__Enhydrobacter_aerosaccus			OTU_4615	k__Bacteria; p__Proteobacteria
		OTU_13245	Unknown			OTU_9315	Unknown			OTU_4624	k__Bacteria; p__Bacteroidetes; c__Bacteroidia; o__Chitinophagales; f__Saprospiraceae; g__; s__
		OTU_13247	k__Bacteria; p__Proteobacteria; c__Alphaproteobacteria; o__Rhodobacterales; f__Rhodobacteraceae			OTU_9320	Unknown			OTU_4635	k__Bacteria
		OTU_13251	k__Bacteria			OTU_9321	k__Bacteria			OTU_4638	k__Bacteria; p__Armatimonadetes; c__; o__; f__; g__; s__
		OTU_13258	k__Bacteria; p__Firmicutes; c__Clostridia; o__Clostridiales; f__Christensenellaceae; g__; s__			OTU_9328	k__Bacteria; p__Actinobacteria; c__Acidimicrobiia			OTU_4643	k__Bacteria
		OTU_13295	Unknown			OTU_9330	k__Bacteria			OTU_4651	k__Bacteria; p__Chloroflexi; c__Anaerolineae
		OTU_13298	k__Bacteria; p__Gemmatimonadetes; c__unidentified_Gemmatimonadetes; o__Gemmatimonadales; f__Gemmatimonadaceae			OTU_9338	k__Bacteria; p__Actinobacteria; c__Thermoleophilia			OTU_4653	k__Bacteria; p__Bacteroidetes; c__Bacteroidia; o__Chitinophagales; f__Saprospiraceae; g__; s__
		OTU_13299	k__Bacteria; p__Proteobacteria; c__Deltaproteobacteria; o__Oligoflexales; f__Oligoflexaceae; g__; s__			OTU_9341	Unknown			OTU_4656	k__Bacteria; p__Bacteroidetes; c__Bacteroidia; o__Chitinophagales; f__Saprospiraceae
		OTU_13302	k__Bacteria; p__Proteobacteria; c__Alphaproteobacteria; o__Rhodospirillales; f__; g__; s__			OTU_9347	k__Bacteria			OTU_4657	k__Bacteria
		OTU_13311	k__Bacteria			OTU_9350	k__Bacteria; p__Armatimonadetes; c__Chthonomonadetes; o__Chthonomonadales; f__; g__; s__			OTU_4658	k__Bacteria; p__Proteobacteria; c__Gammaproteobacteria; o__Beggiatoales; f__Beggiatoaceae; g__Beggiatoa; s__
		OTU_13313	k__Bacteria			OTU_9354	Unknown			OTU_4666	k__Bacteria; p__Proteobacteria; c__Gammaproteobacteria; o__unidentified_Gammaproteobacteria; f__Woeseiaceae; g__; s__
		OTU_13320	k__Bacteria; p__Latescibacteria; c__; o__; f__; g__; s__			OTU_9356	k__Bacteria; p__Proteobacteria; c__Gammaproteobacteria; o__Pseudomonadales; f__Pseudomonadaceae; g__Pseudomonas			OTU_4668	k__Bacteria
		OTU_13327	k__Bacteria; p__Proteobacteria			OTU_9371	k__Bacteria			OTU_4674	k__Bacteria; p__unidentified_Bacteria; c__unidentified_Bacteria; o__unidentified_Bacteria; f__unidentified_Bacteria; g__unidentified_Bacteria
						OTU_9374	k__Bacteria; p__Proteobacteria; c__Gammaproteobacteria			OTU_4690	k__Bacteria; p__Chlamydiae; c__unidentified_Chlamydiae; o__Chlamydiales; f__Simkaniaceae; g__unidentified_Simkaniaceae; s__Chlamydiae_bacterium_SM23_39
						OTU_9406	k__Bacteria			OTU_4691	k__Bacteria; p__Calditrichaeota; c__unidentified_Calditrichaeota; o__Calditrichales; f__Calditrichaceae
						OTU_9471	k__Bacteria; p__Planctomycetes; c__Planctomycetacia; o__unidentified_Planctomycetacia; f__Gemmataceae; g__; s__			OTU_4692	k__Bacteria; p__unidentified_Bacteria; c__unidentified_Bacteria; o__unidentified_Bacteria; f__unidentified_Bacteria; g__unidentified_Bacteria; s__bacterium_enrichment_culture_clone_46
						OTU_9477	Unknown			OTU_4694	k__Bacteria; p__Proteobacteria; c__Gammaproteobacteria
						OTU_9484	k__Bacteria			OTU_4696	k__Bacteria; p__Proteobacteria; c__Deltaproteobacteria; o__Syntrophobacterales; f__Syntrophaceae; g__; s__
						OTU_9490	k__Bacteria; p__Proteobacteria; c__Alphaproteobacteria; o__unidentified_Alphaproteobacteria			OTU_4705	k__Bacteria; p__Candidatus_Moranbacteria
						OTU_9492	k__Bacteria; p__Spirochaetes; c__; o__; f__; g__; s__			OTU_4708	k__Bacteria; p__Planctomycetes; c__Planctomycetacia; o__unidentified_Planctomycetacia; f__unidentified_Planctomycetacia; g__Pirellula
						OTU_9499	Unknown			OTU_4712	k__Bacteria; p__Chlamydiae; c__unidentified_Chlamydiae; o__Chlamydiales
						OTU_9510	k__Bacteria; p__Chlamydiae; c__unidentified_Chlamydiae; o__Chlamydiales; f__Simkaniaceae			OTU_4714	k__Bacteria; p__Bacteroidetes; c__Bacteroidia; o__Bacteroidales; f__Muribaculaceae; g__; s__
						OTU_9520	k__Bacteria; p__Proteobacteria; c__Alphaproteobacteria			OTU_4735	k__Bacteria; p__Chloroflexi; c__Anaerolineae; o__Anaerolineales; f__Anaerolineaceae
						OTU_9527	k__Bacteria; p__Bacteroidetes; c__Bacteroidia; o__Bacteroidales; f__Prevotellaceae			OTU_4736	k__Bacteria; p__unidentified_Bacteria; c__unidentified_Bacteria; o__unidentified_Bacteria; f__unidentified_Bacteria; g__unidentified_Bacteria; s__bacterium_LWQ8
						OTU_9541	Unknown			OTU_4742	k__Bacteria; p__Proteobacteria; c__Deltaproteobacteria
						OTU_9549	k__Bacteria; p__Chloroflexi			OTU_4750	k__Bacteria; p__Candidatus_Adlerbacteria; c__; o__; f__; g__; s__
						OTU_9568	k__Bacteria; p__Gemmatimonadetes; c__unidentified_Gemmatimonadetes; o__Gemmatimonadales; f__Gemmatimonadaceae; g__Gemmatirosa; s__			OTU_4752	k__Bacteria
						OTU_9587	Unknown			OTU_4757	k__Bacteria; p__Elusimicrobia; c__; o__; f__; g__; s__
						OTU_9598	k__Bacteria; p__Bacteroidetes; c__Bacteroidia			OTU_4772	k__Bacteria; p__Proteobacteria; c__Deltaproteobacteria; o__Desulfobacterales; f__Desulfobulbaceae
						OTU_9605	Unknown			OTU_4775	k__Bacteria; p__Chloroflexi; c__Anaerolineae; o__; f__; g__; s__
						OTU_9613	k__Bacteria; p__Schekmanbacteria; c__; o__; f__; g__; s__			OTU_4781	k__Bacteria; p__Bacteroidetes; c__Bacteroidia; o__Flavobacteriales; f__Flavobacteriaceae; g__unidentified_Flavobacteriaceae; s__Bacteroidetes_bacterium_T4-KAD-str1
						OTU_9615	Unknown			OTU_4787	k__Bacteria; p__Proteobacteria; c__Deltaproteobacteria; o__Myxococcales; f__; g__; s__
						OTU_9619	k__Bacteria; p__Chloroflexi; c__Anaerolineae			OTU_4797	k__Bacteria; p__Spirochaetes; c__Spirochaetia; o__Spirochaetales; f__Spirochaetaceae; g__; s__
						OTU_9643	Unknown			OTU_4798	k__Bacteria; p__Firmicutes; c__Clostridia; o__Clostridiales
						OTU_9651	k__Bacteria; p__Kiritimatiellaeota; c__Kiritimatiellae; o__; f__; g__; s__			OTU_4805	k__Bacteria; p__Chloroflexi; c__Anaerolineae; o__Anaerolineales; f__Anaerolineaceae; g__; s__
						OTU_9652	k__Bacteria; p__Candidatus_Jorgensenbacteria; c__unidentified_Candidatus_Jorgensenbacteria; o__unidentified_Candidatus_Jorgensenbacteria; f__unidentified_Candidatus_Jorgensenbacteria; g__unidentified_Candidatus_Jorgensenbacteria; s__Candidatus_Adlerbacteria_bacterium_GW2011_GWC1_50_9			OTU_4817	k__Bacteria; p__Kiritimatiellaeota; c__Kiritimatiellae
						OTU_9654	Unknown			OTU_4819	k__Bacteria; p__Chloroflexi; c__Anaerolineae
						OTU_9655	k__Bacteria; p__Proteobacteria; c__Gammaproteobacteria; o__unidentified_Gammaproteobacteria			OTU_4826	k__Bacteria; p__Acetothermia; c__; o__; f__; g__; s__
						OTU_9669	k__Bacteria; p__Bacteroidetes; c__Rhodothermia; o__Balneolales; f__Balneolaceae			OTU_4832	k__Bacteria; p__Latescibacteria; c__; o__; f__; g__; s__
						OTU_9670	k__Bacteria; p__Chloroflexi; c__Anaerolineae; o__Anaerolineales; f__Anaerolineaceae; g__; s__			OTU_4838	k__Bacteria; p__Proteobacteria; c__Deltaproteobacteria; o__Syntrophobacterales; f__Syntrophaceae; g__Desulfobacca; s__
						OTU_9673	k__Bacteria; p__Proteobacteria; c__Deltaproteobacteria; o__Myxococcales; f__Sandaracinaceae			OTU_4840	k__Bacteria; p__Proteobacteria; c__Alphaproteobacteria; o__Sphingomonadales; f__Sphingomonadaceae; g__Erythrobacter
						OTU_9681	k__Bacteria; p__Chloroflexi; c__Anaerolineae; o__Anaerolineales; f__Anaerolineaceae; g__; s__			OTU_4847	k__Bacteria
						OTU_9685	Unknown			OTU_4855	k__Archaea; p__Euryarchaeota; c__Thermoplasmata; o__; f__; g__; s__
						OTU_9690	k__Bacteria; p__Firmicutes; c__Clostridia; o__Clostridiales; f__unidentified_Clostridiales; g__Fonticella; s__			OTU_4861	k__Bacteria; p__Chloroflexi; c__Anaerolineae
						OTU_9713	Unknown			OTU_4864	k__Bacteria; p__Gracilibacteria; c__; o__; f__; g__; s__
						OTU_9722	k__Bacteria; p__Bacteroidetes; c__Bacteroidia; o__Bacteroidales; f__Muribaculaceae; g__; s__			OTU_4866	k__Archaea
						OTU_9725	Unknown			OTU_4880	k__Bacteria; p__unidentified_Bacteria; c__unidentified_Bacteria; o__unidentified_Bacteria; f__unidentified_Bacteria; g__unidentified_Bacteria; s__Candidatus_Omnitrophus_magneticus
						OTU_9729	k__Bacteria			OTU_4884	k__Bacteria; p__Tenericutes; c__Mollicutes; o__unidentified_Mollicutes; f__unidentified_Mollicutes; g__Izimaplasma
						OTU_9731	k__Bacteria; p__Bacteroidetes; c__Bacteroidia; o__Bacteroidales; f__Muribaculaceae; g__; s__			OTU_4890	k__Bacteria; p__Gracilibacteria
						OTU_9736	k__Bacteria			OTU_4891	k__Bacteria; p__Proteobacteria; c__Gammaproteobacteria; o__Alteromonadales; f__Colwelliaceae; g__Thalassotalea
						OTU_9737	k__Bacteria; p__Proteobacteria; c__Gammaproteobacteria; o__unidentified_Gammaproteobacteria; f__Coxiellaceae; g__Coxiella; s__			OTU_4895	k__Bacteria; p__Bacteroidetes; c__Bacteroidia; o__Bacteroidales
						OTU_9740	k__Bacteria; p__Chloroflexi; c__Anaerolineae; o__Anaerolineales; f__Anaerolineaceae; g__; s__			OTU_4902	k__Bacteria; p__Gracilibacteria
						OTU_9743	k__Bacteria; p__Bacteroidetes; c__Bacteroidia; o__Bacteroidales; f__; g__; s__			OTU_4910	k__Bacteria; p__Chloroflexi; c__Dehalococcoidia
						OTU_9751	k__Bacteria			OTU_4914	k__Bacteria; p__Chloroflexi; c__Anaerolineae; o__Anaerolineales; f__Anaerolineaceae
						OTU_9754	k__Bacteria; p__Acidobacteria			OTU_4918	k__Bacteria; p__Acidobacteria; c__unidentified_Acidobacteria; o__unidentified_Acidobacteria; f__unidentified_Acidobacteria; g__unidentified_Acidobacteria; s__Aminicenantes_bacterium_clone_OPB95
						OTU_9757	k__Bacteria; p__Proteobacteria; c__Deltaproteobacteria			OTU_4923	k__Bacteria; p__Proteobacteria; c__Deltaproteobacteria; o__unidentified_Deltaproteobacteria; f__Syntrophorhabdaceae; g__Syntrophorhabdus
						OTU_9760	k__Bacteria; p__Deinococcus-Thermus; c__Deinococci; o__Deinococcales; f__Deinococcaceae; g__Deinococcus			OTU_4932	k__Bacteria
						OTU_9762	k__Bacteria			OTU_4936	k__Archaea; p__unidentified_Archaea; c__unidentified_Archaea; o__unidentified_Archaea; f__unidentified_Archaea; g__unidentified_Archaea
						OTU_9770	k__Bacteria			OTU_4937	k__Bacteria; p__Proteobacteria; c__Deltaproteobacteria
						OTU_9771	Unknown			OTU_4941	k__Bacteria; p__Proteobacteria; c__Deltaproteobacteria; o__Bdellovibrionales; f__Bacteriovoracaceae; g__Peredibacter; s__
						OTU_9773	k__Bacteria; p__Planctomycetes; c__Planctomycetacia			OTU_4942	k__Bacteria; p__Planctomycetes; c__; o__; f__; g__; s__
						OTU_9775	k__Bacteria; p__Acidobacteria; c__Holophagae; o__Acanthopleuribacterales; f__Acanthopleuribacteraceae; g__Acanthopleuribacter; s__			OTU_4946	k__Bacteria; p__Planctomycetes; c__Phycisphaerae; o__; f__; g__; s__
						OTU_9776	k__Bacteria; p__Chloroflexi; c__Anaerolineae; o__; f__; g__; s__			OTU_4947	k__Bacteria
						OTU_9778	k__Bacteria			OTU_4948	k__Bacteria; p__Acidobacteria; c__unidentified_Acidobacteria; o__unidentified_Acidobacteria; f__unidentified_Acidobacteria; g__unidentified_Acidobacteria; s__bacterium_YC-LK-LKJ1
						OTU_9779	Unknown			OTU_4955	k__Bacteria
						OTU_9781	k__Bacteria; p__Proteobacteria			OTU_4957	k__Bacteria; p__Bacteroidetes; c__Bacteroidia; o__Chitinophagales; f__Saprospiraceae
						OTU_9782	k__Bacteria; p__Bacteroidetes; c__Bacteroidia; o__Sphingobacteriales; f__Lentimicrobiaceae; g__unidentified_Lentimicrobiaceae; s__iron-reducing_bacterium_enrichment_culture_clone_HN105			OTU_4959	k__Bacteria; p__Kiritimatiellaeota; c__Kiritimatiellae
						OTU_9784	Unknown			OTU_4960	k__Bacteria; p__Candidatus_Falkowbacteria; c__; o__; f__; g__; s__
						OTU_9786	k__Bacteria; p__Gemmatimonadetes; c__; o__; f__; g__; s__			OTU_4982	k__Bacteria; p__Planctomycetes; c__Phycisphaerae
						OTU_9787	k__Bacteria; p__Firmicutes; c__Clostridia; o__Clostridiales; f__Lachnospiraceae; g__Blautia			OTU_4995	k__Bacteria
						OTU_9790	Unknown			OTU_4996	k__Bacteria; p__Bacteroidetes; c__Bacteroidia; o__Bacteroidales; f__; g__; s__
						OTU_9793	Unknown			OTU_5010	k__Bacteria; p__Verrucomicrobia; c__Verrucomicrobiae; o__; f__; g__; s__
						OTU_9794	k__Bacteria; p__Planctomycetes; c__Planctomycetacia; o__unidentified_Planctomycetacia; f__Gemmataceae; g__; s__			OTU_5011	k__Bacteria
						OTU_9805	k__Bacteria; p__Firmicutes; c__Clostridia; o__; f__; g__; s__			OTU_5015	k__Bacteria; p__Proteobacteria; c__Deltaproteobacteria; o__Bradymonadales
						OTU_9806	k__Bacteria; p__Armatimonadetes; c__Armatimonadia; o__Armatimonadales; f__; g__; s__			OTU_5016	k__Bacteria
						OTU_9807	k__Bacteria; p__Proteobacteria; c__Gammaproteobacteria; o__unidentified_Gammaproteobacteria; f__Coxiellaceae; g__Coxiella; s__			OTU_5017	k__Bacteria
						OTU_9810	k__Bacteria; p__Chloroflexi; c__unidentified_Chloroflexi; o__unidentified_Chloroflexi; f__unidentified_Chloroflexi; g__unidentified_Chloroflexi; s__Chloroflexi_bacterium_OLB14			OTU_5019	k__Bacteria; p__Latescibacteria; c__; o__; f__; g__; s__
						OTU_9812	k__Bacteria; p__Verrucomicrobia; c__Verrucomicrobiae; o__; f__; g__; s__			OTU_5023	k__Bacteria
						OTU_9820	k__Bacteria; p__Bacteroidetes; c__Bacteroidia; o__Bacteroidales; f__Muribaculaceae			OTU_5031	k__Archaea; p__Euryarchaeota; c__Thermoplasmata; o__; f__; g__; s__
						OTU_9824	Unknown			OTU_5035	k__Bacteria; p__Chloroflexi; c__Anaerolineae; o__Anaerolineales; f__Anaerolineaceae; g__; s__
						OTU_9827	k__Bacteria; p__Chloroflexi; c__Chloroflexia			OTU_5049	k__Bacteria; p__Proteobacteria; c__Deltaproteobacteria
						OTU_9828	k__Bacteria			OTU_5058	k__Bacteria; p__Kiritimatiellaeota; c__Kiritimatiellae; o__; f__; g__; s__
						OTU_9832	k__Bacteria; p__Deinococcus-Thermus; c__Deinococci; o__Deinococcales; f__Deinococcaceae; g__Deinococcus; s__Deinococcus_sp_61			OTU_5061	k__Bacteria; p__Proteobacteria; c__Deltaproteobacteria; o__Desulfobacterales; f__Desulfobacteraceae
						OTU_9834	k__Bacteria; p__Chloroflexi; c__Chloroflexia; o__Thermomicrobiales; f__unidentified_Thermomicrobiales; g__unidentified_Thermomicrobiales; s__bacterium_Ellin6537			OTU_5066	k__Bacteria
						OTU_9836	Unknown			OTU_5072	k__Bacteria; p__Proteobacteria; c__Gammaproteobacteria
						OTU_9841	k__Bacteria			OTU_5073	k__Bacteria
						OTU_9845	k__Bacteria; p__Proteobacteria; c__Deltaproteobacteria			OTU_5074	k__Bacteria; p__Proteobacteria; c__Gammaproteobacteria; o__unidentified_Gammaproteobacteria; f__Woeseiaceae
						OTU_9848	k__Bacteria			OTU_5083	k__Bacteria; p__Planctomycetes; c__; o__; f__; g__; s__
						OTU_9849	k__Bacteria; p__Firmicutes; c__Clostridia; o__Clostridiales; f__unidentified_Clostridiales			OTU_5085	k__Bacteria
						OTU_9850	k__Bacteria			OTU_5091	k__Bacteria
						OTU_9859	k__Bacteria; p__Firmicutes; c__Clostridia; o__Clostridiales; f__Lachnospiraceae			OTU_5094	k__Bacteria; p__Bacteroidetes; c__Bacteroidia; o__Chitinophagales; f__Saprospiraceae
						OTU_9863	Unknown			OTU_5100	k__Bacteria; p__Candidatus_Falkowbacteria
						OTU_9866	Unknown			OTU_5101	k__Bacteria; p__Chloroflexi; c__Anaerolineae; o__; f__; g__; s__
						OTU_9868	Unknown			OTU_5104	k__Bacteria
						OTU_9871	k__Bacteria			OTU_5115	k__Archaea; p__unidentified_Archaea; c__unidentified_Archaea; o__unidentified_Archaea; f__unidentified_Archaea; g__unidentified_Archaea; s__Candidatus_Diapherotrites_archaeon_ADurbBin253
						OTU_9878	k__Bacteria; p__Planctomycetes; c__Planctomycetacia; o__unidentified_Planctomycetacia; f__Isosphaeraceae; g__Singulisphaera; s__			OTU_5117	k__Bacteria
						OTU_9884	k__Bacteria			OTU_5119	k__Bacteria; p__Chloroflexi; c__Dehalococcoidia
						OTU_9885	Unknown			OTU_5121	k__Bacteria; p__Chloroflexi; c__Anaerolineae; o__; f__; g__; s__
						OTU_9886	k__Bacteria; p__Bacteroidetes; c__Bacteroidia; o__Bacteroidales; f__Rikenellaceae; g__; s__			OTU_5132	k__Bacteria; p__Tenericutes; c__Mollicutes
						OTU_9888	k__Bacteria			OTU_5133	k__Bacteria; p__Proteobacteria; c__Deltaproteobacteria
						OTU_9893	Unknown			OTU_5134	k__Bacteria; p__Bacteroidetes; c__Bacteroidia; o__Sphingobacteriales; f__Lentimicrobiaceae; g__; s__
						OTU_9906	k__Bacteria; p__Acidobacteria; c__unidentified_Acidobacteria; o__unidentified_Acidobacteria; f__unidentified_Acidobacteria; g__unidentified_Acidobacteria; s__Acidobacteria_bacterium_RBG_16_70_10			OTU_5150	k__Bacteria
						OTU_9911	k__Bacteria; p__Chloroflexi; c__Anaerolineae			OTU_5155	k__Bacteria; p__Candidatus_Azambacteria
						OTU_9912	k__Bacteria; p__Proteobacteria; c__Deltaproteobacteria; o__Oligoflexales; f__Oligoflexaceae; g__; s__			OTU_5156	k__Bacteria; p__Proteobacteria; c__Deltaproteobacteria; o__Bdellovibrionales; f__Bacteriovoracaceae
						OTU_9913	k__Bacteria			OTU_5161	k__Bacteria
						OTU_9915	Unknown			OTU_5180	k__Bacteria; p__Chloroflexi; c__Anaerolineae; o__Anaerolineales; f__Anaerolineaceae; g__; s__
						OTU_9916	Unknown			OTU_5183	k__Bacteria; p__Proteobacteria
						OTU_9917	k__Bacteria; p__Firmicutes; c__Clostridia; o__Clostridiales			OTU_5188	k__Bacteria; p__Chloroflexi; c__Dehalococcoidia; o__; f__; g__; s__
						OTU_9920	k__Bacteria; p__Bacteroidetes; c__Bacteroidia; o__Cytophagales; f__Cyclobacteriaceae; g__Marinoscillum			OTU_5190	k__Bacteria; p__Proteobacteria; c__Deltaproteobacteria; o__Desulfarculales; f__Desulfarculaceae; g__Desulfatiglans; s__
						OTU_9925	Unknown			OTU_5195	k__Bacteria
						OTU_9928	k__Bacteria; p__Proteobacteria; c__Alphaproteobacteria; o__unidentified_Alphaproteobacteria			OTU_5196	k__Bacteria; p__Chloroflexi; c__Dehalococcoidia
						OTU_9929	k__Bacteria; p__Bacteroidetes; c__Ignavibacteria; o__; f__; g__; s__			OTU_5199	k__Bacteria; p__Proteobacteria; c__Gammaproteobacteria; o__unidentified_Gammaproteobacteria; f__Coxiellaceae; g__Coxiella
						OTU_9933	k__Bacteria; p__Bacteroidetes; c__Bacteroidia; o__Chitinophagales; f__Saprospiraceae; g__; s__			OTU_5200	k__Bacteria; p__Proteobacteria
						OTU_9936	Unknown			OTU_5206	k__Bacteria; p__Proteobacteria; c__Deltaproteobacteria; o__Myxococcales
						OTU_9939	k__Bacteria; p__Firmicutes; c__Bacilli; o__Bacillales; f__Paenibacillaceae; g__Ammoniibacillus; s__Ammoniibacillus_agariperforans			OTU_5211	Unknown
						OTU_9941	Unknown			OTU_5218	k__Bacteria; p__Nitrospirae; c__; o__; f__; g__; s__
						OTU_9944	k__Bacteria; p__Tenericutes; c__Mollicutes; o__; f__; g__; s__			OTU_5221	k__Bacteria
						OTU_9952	k__Bacteria; p__Bacteroidetes; c__Bacteroidia; o__Chitinophagales; f__Chitinophagaceae; g__Ferruginibacter			OTU_5228	k__Bacteria
						OTU_9958	Unknown			OTU_5231	k__Bacteria; p__Firmicutes; c__Clostridia; o__Clostridiales; f__Ruminococcaceae
						OTU_9970	k__Bacteria; p__Atribacteria			OTU_5232	k__Bacteria; p__unidentified_Bacteria; c__unidentified_Bacteria; o__unidentified_Bacteria; f__unidentified_Bacteria; g__unidentified_Bacteria; s__Omnitrophica_WOR_2_bacterium_RIFCSPLOWO2_12_FULL_51_24
						OTU_9972	k__Bacteria; p__Bacteroidetes; c__Bacteroidia; o__Flavobacteriales; f__Flavobacteriaceae; g__Capnocytophaga			OTU_5258	k__Bacteria
						OTU_9974	k__Bacteria			OTU_5259	k__Bacteria; p__Bacteroidetes; c__Bacteroidia; o__Bacteroidales; f__Marinilabiliaceae; g__Labilibacter; s__
						OTU_9984	Unknown			OTU_5260	k__Bacteria
						OTU_9987	k__Bacteria; p__Proteobacteria; c__Alphaproteobacteria; o__Rhodobacterales; f__Rhodobacteraceae; g__Loktanella			OTU_5261	k__Bacteria; p__Verrucomicrobia; c__Verrucomicrobiae
						OTU_9989	k__Bacteria			OTU_5264	k__Bacteria; p__Planctomycetes; c__; o__; f__; g__; s__
						OTU_10000	Unknown			OTU_5265	k__Archaea; p__; c__; o__; f__; g__; s__
						OTU_10004	k__Archaea; p__Euryarchaeota; c__Halobacteria; o__Halobacteriales; f__unidentified_Halobacteriales			OTU_5268	k__Bacteria
						OTU_10008	Unknown			OTU_5273	k__Bacteria; p__Calditrichaeota; c__unidentified_Calditrichaeota; o__Calditrichales; f__Calditrichaceae; g__; s__
						OTU_10012	Unknown			OTU_5274	k__Archaea; p__; c__; o__; f__; g__; s__
						OTU_10015	k__Bacteria; p__Acidobacteria; c__Acidobacteriia; o__; f__; g__; s__			OTU_5276	k__Bacteria; p__Proteobacteria; c__Alphaproteobacteria
						OTU_10017	k__Bacteria; p__Proteobacteria; c__Deltaproteobacteria; o__Myxococcales; f__Sandaracinaceae; g__Sandaracinus; s__			OTU_5278	k__Bacteria; p__Proteobacteria; c__Deltaproteobacteria; o__Myxococcales
						OTU_10022	k__Bacteria; p__Proteobacteria; c__Alphaproteobacteria; o__unidentified_Alphaproteobacteria; f__Acetobacteraceae			OTU_5280	k__Bacteria; p__Candidatus_Nomurabacteria
						OTU_10030	k__Bacteria; p__Fibrobacteres; c__Fibrobacteria; o__Fibrobacterales; f__; g__; s__			OTU_5296	k__Bacteria; p__Gemmatimonadetes; c__unidentified_Gemmatimonadetes; o__Gemmatimonadales; f__Gemmatimonadaceae
						OTU_10032	Unknown			OTU_5299	k__Bacteria; p__Bacteroidetes; c__Bacteroidia; o__Chitinophagales; f__Saprospiraceae
						OTU_10038	k__Bacteria; p__Proteobacteria; c__Alphaproteobacteria; o__unidentified_Alphaproteobacteria; f__unidentified_Alphaproteobacteria			OTU_5300	k__Bacteria; p__Proteobacteria; c__Deltaproteobacteria; o__Desulfobacterales; f__Desulfobacteraceae
						OTU_10040	k__Bacteria; p__Proteobacteria; c__Gammaproteobacteria; o__Thiotrichales; f__Thiotrichaceae; g__Cocleimonas; s__			OTU_5304	k__Bacteria; p__Chloroflexi; c__Dehalococcoidia; o__; f__; g__; s__
						OTU_10045	k__Bacteria; p__Bacteroidetes; c__Ignavibacteria; o__unidentified_Ignavibacteria; f__unidentified_Ignavibacteria; g__unidentified_Ignavibacteria			OTU_5305	k__Bacteria
						OTU_10055	Unknown			OTU_5311	k__Bacteria; p__Candidatus_Zambryskibacteria; c__unidentified_Candidatus_Zambryskibacteria; o__unidentified_Candidatus_Zambryskibacteria; f__unidentified_Candidatus_Zambryskibacteria; g__unidentified_Candidatus_Zambryskibacteria
						OTU_10059	k__Bacteria; p__Proteobacteria			OTU_5313	k__Archaea; p__; c__; o__; f__; g__; s__
						OTU_10060	k__Bacteria; p__Chloroflexi			OTU_5333	k__Bacteria; p__Spirochaetes; c__Spirochaetia; o__Spirochaetales; f__Spirochaetaceae; g__; s__
						OTU_10066	k__Bacteria; p__Firmicutes			OTU_5335	k__Bacteria; p__Proteobacteria; c__Deltaproteobacteria; o__Desulfobacterales; f__Desulfobacteraceae
						OTU_10069	k__Bacteria; p__Proteobacteria			OTU_5338	k__Bacteria; p__Planctomycetes; c__; o__; f__; g__; s__
						OTU_10071	k__Bacteria; p__Bacteroidetes; c__Bacteroidia; o__Chitinophagales; f__Chitinophagaceae			OTU_5343	k__Bacteria; p__Calditrichaeota; c__unidentified_Calditrichaeota; o__Calditrichales; f__Calditrichaceae; g__; s__
						OTU_10072	k__Bacteria; p__Spirochaetes; c__Spirochaetia; o__Spirochaetales; f__Spirochaetaceae			OTU_5344	k__Bacteria; p__Proteobacteria; c__Deltaproteobacteria; o__Desulfobacterales; f__Desulfobacteraceae
						OTU_10074	Unknown			OTU_5347	k__Bacteria; p__Chloroflexi; c__Anaerolineae
						OTU_10082	k__Bacteria; p__Proteobacteria; c__Deltaproteobacteria; o__Myxococcales; f__Haliangiaceae; g__Haliangium; s__			OTU_5348	k__Bacteria; p__Chloroflexi; c__Anaerolineae; o__Anaerolineales; f__Anaerolineaceae
						OTU_10084	k__Bacteria			OTU_5352	k__Bacteria; p__Chloroflexi; c__Anaerolineae; o__Anaerolineales; f__Anaerolineaceae; g__; s__
						OTU_10093	k__Bacteria; p__Latescibacteria; c__; o__; f__; g__; s__			OTU_5362	k__Bacteria; p__Bacteroidetes; c__Bacteroidia; o__Cytophagales; f__Cyclobacteriaceae; g__; s__
						OTU_10104	k__Bacteria; p__Chloroflexi; c__Dehalococcoidia; o__; f__; g__; s__			OTU_5368	k__Bacteria; p__Bacteroidetes; c__Bacteroidia; o__Bacteroidales; f__; g__; s__
						OTU_10107	k__Bacteria			OTU_5374	k__Bacteria; p__Candidatus_Kaiserbacteria; c__; o__; f__; g__; s__
						OTU_10113	Unknown			OTU_5375	k__Archaea; p__Diapherotrites; c__; o__; f__; g__; s__
						OTU_10119	Unknown			OTU_5376	k__Bacteria
						OTU_10121	Unknown			OTU_5377	k__Bacteria
						OTU_10127	Unknown			OTU_5380	k__Bacteria; p__Proteobacteria; c__Gammaproteobacteria; o__Oceanospirillales; f__unidentified_Oceanospirillales; g__Marinobacterium; s__Marinobacterium_nitratireducens
						OTU_10146	k__Bacteria; p__Proteobacteria; c__Deltaproteobacteria; o__Myxococcales			OTU_5388	k__Bacteria; p__Zixibacteria; c__; o__; f__; g__; s__
						OTU_10147	Unknown			OTU_5395	k__Bacteria
						OTU_10149	k__Bacteria; p__Chloroflexi; c__Anaerolineae; o__Anaerolineales; f__Anaerolineaceae			OTU_5403	k__Bacteria; p__Chloroflexi; c__Anaerolineae; o__Anaerolineales; f__Anaerolineaceae
						OTU_10152	k__Bacteria			OTU_5404	k__Bacteria; p__Proteobacteria; c__Gammaproteobacteria
						OTU_10172	k__Bacteria; p__Bacteroidetes; c__Bacteroidia; o__Bacteroidales; f__; g__; s__			OTU_5405	k__Bacteria
						OTU_10175	k__Bacteria; p__Chloroflexi			OTU_5411	k__Archaea; p__; c__; o__; f__; g__; s__
						OTU_10179	k__Bacteria; p__Firmicutes; c__Bacilli; o__Bacillales; f__Paenibacillaceae; g__Paenibacillus; s__Paenibacillus_terrigena			OTU_5425	k__Bacteria
						OTU_10183	k__Bacteria			OTU_5439	k__Bacteria
						OTU_10189	k__Bacteria			OTU_5440	k__Bacteria; p__Chloroflexi; c__Dehalococcoidia
						OTU_10194	k__Bacteria; p__Proteobacteria; c__Deltaproteobacteria; o__Desulfobacterales; f__Desulfobacteraceae; g__Desulfatirhabdium; s__			OTU_5444	k__Bacteria; p__Bacteroidetes; c__Bacteroidia; o__Bacteroidales; f__; g__; s__
						OTU_10202	k__Bacteria; p__Proteobacteria; c__Gammaproteobacteria; o__Xanthomonadales; f__Xanthomonadaceae			OTU_5454	k__Archaea; p__unidentified_Archaea; c__unidentified_Archaea; o__unidentified_Archaea; f__unidentified_Archaea; g__unidentified_Archaea; s__archaeon_GW2011_AR15
						OTU_10203	k__Bacteria; p__Firmicutes			OTU_5455	k__Bacteria
						OTU_10211	k__Bacteria; p__Chloroflexi; c__Ktedonobacteria; o__Ktedonobacterales; f__unidentified_Ktedonobacterales; g__unidentified_Ktedonobacterales; s__Chloroflexi_bacterium_Ellin7237			OTU_5458	k__Bacteria; p__unidentified_Bacteria; c__unidentified_Bacteria; o__Campylobacterales
						OTU_10218	Unknown			OTU_5471	k__Bacteria; p__unidentified_Bacteria; c__unidentified_Bacteria; o__unidentified_Bacteria; f__unidentified_Bacteria; g__unidentified_Bacteria
						OTU_10219	Unknown			OTU_5489	k__Bacteria; p__Proteobacteria; c__Deltaproteobacteria; o__Desulfobacterales; f__Desulfobacteraceae
						OTU_10220	k__Bacteria			OTU_5504	k__Bacteria; p__Bacteroidetes; c__Bacteroidia; o__Chitinophagales; f__Chitinophagaceae; g__Lacibacter; s__
						OTU_10228	Unknown			OTU_5507	k__Bacteria; p__Proteobacteria; c__Gammaproteobacteria
						OTU_10231	k__Bacteria; p__Proteobacteria; c__Deltaproteobacteria; o__Desulfovibrionales; f__Desulfovibrionaceae; g__Desulfovibrio			OTU_5508	k__Bacteria; p__Proteobacteria; c__Deltaproteobacteria
						OTU_10235	k__Bacteria; p__Proteobacteria; c__Deltaproteobacteria; o__Myxococcales; f__Haliangiaceae; g__Haliangium; s__			OTU_5520	k__Bacteria
						OTU_10248	Unknown			OTU_5521	k__Bacteria; p__Acidobacteria; c__unidentified_Acidobacteria; o__unidentified_Acidobacteria; f__unidentified_Acidobacteria; g__unidentified_Acidobacteria; s__bacterium_YC-LK-LKJ1
						OTU_10254	k__Bacteria; p__Proteobacteria; c__Alphaproteobacteria			OTU_5528	k__Bacteria
						OTU_10260	k__Bacteria; p__Proteobacteria; c__Gammaproteobacteria; o__unidentified_Gammaproteobacteria; f__unidentified_Gammaproteobacteria; g__Aquicella; s__			OTU_5529	k__Bacteria; p__Bacteroidetes; c__Bacteroidia; o__Flavobacteriales; f__Flavobacteriaceae; g__Robertkochia; s__Robertkochia_marina
						OTU_10261	k__Bacteria; p__Proteobacteria; c__Gammaproteobacteria; o__unidentified_Gammaproteobacteria			OTU_5531	k__Bacteria; p__Proteobacteria; c__Deltaproteobacteria; o__Desulfuromonadales
						OTU_10269	Unknown			OTU_5538	k__Bacteria; p__Verrucomicrobia; c__Verrucomicrobiae
						OTU_10282	Unknown			OTU_5540	k__Bacteria; p__Acidobacteria; c__Acidobacteriia; o__Solibacterales
						OTU_10286	k__Bacteria			OTU_5543	k__Bacteria
						OTU_10300	k__Bacteria			OTU_5547	k__Bacteria
						OTU_10301	k__Bacteria; p__Proteobacteria; c__Gammaproteobacteria; o__unidentified_Gammaproteobacteria			OTU_5559	k__Bacteria; p__Chloroflexi; c__Dehalococcoidia
						OTU_10303	k__Bacteria; p__unidentified_Bacteria; c__unidentified_Bacteria; o__unidentified_Bacteria; f__unidentified_Bacteria; g__unidentified_Bacteria			OTU_5560	k__Bacteria; p__Chloroflexi; c__Dehalococcoidia; o__Dehalococcoidales; f__; g__; s__
						OTU_10313	k__Bacteria			OTU_5564	k__Bacteria; p__Proteobacteria; c__Deltaproteobacteria
						OTU_10315	k__Bacteria; p__Chloroflexi; c__Anaerolineae; o__Ardenticatenales			OTU_5565	k__Bacteria; p__Latescibacteria; c__; o__; f__; g__; s__
						OTU_10317	k__Bacteria; p__Acidobacteria; c__Acidobacteriia; o__Solibacterales			OTU_5567	k__Bacteria; p__Chloroflexi; c__Anaerolineae; o__Anaerolineales; f__Anaerolineaceae
						OTU_10322	k__Bacteria; p__Chloroflexi			OTU_5572	k__Bacteria
						OTU_10332	k__Bacteria			OTU_5574	k__Bacteria; p__Planctomycetes; c__Phycisphaerae; o__unidentified_Phycisphaerae; f__unidentified_Phycisphaerae; g__unidentified_Phycisphaerae; s__bacterium_enrichment_culture_clone_E27
						OTU_10338	k__Bacteria; p__Proteobacteria; c__Deltaproteobacteria; o__unidentified_Deltaproteobacteria; f__unidentified_Deltaproteobacteria; g__unidentified_Deltaproteobacteria			OTU_5576	k__Bacteria; p__Bacteroidetes; c__Bacteroidia; o__Flavobacteriales; f__Crocinitomicaceae; g__Fluviicola; s__
						OTU_10339	k__Bacteria; p__Gemmatimonadetes; c__unidentified_Gemmatimonadetes; o__Gemmatimonadales; f__Gemmatimonadaceae			OTU_5578	k__Bacteria; p__Proteobacteria; c__Deltaproteobacteria; o__Syntrophobacterales; f__Syntrophaceae; g__Desulfobacca; s__
						OTU_10340	k__Bacteria; p__Latescibacteria; c__; o__; f__; g__; s__			OTU_5582	k__Bacteria
						OTU_10366	Unknown			OTU_5583	k__Bacteria; p__Proteobacteria
						OTU_10380	Unknown			OTU_5587	k__Bacteria; p__Bacteroidetes; c__Bacteroidia; o__Sphingobacteriales; f__Lentimicrobiaceae; g__; s__
						OTU_10396	k__Bacteria; p__Chloroflexi; c__Anaerolineae; o__Caldilineales; f__Caldilineaceae; g__; s__			OTU_5588	k__Bacteria
						OTU_10421	Unknown			OTU_5589	k__Bacteria; p__Proteobacteria; c__Gammaproteobacteria; o__unidentified_Gammaproteobacteria; f__Coxiellaceae; g__Coxiella
						OTU_10425	k__Bacteria; p__Spirochaetes; c__Spirochaetia; o__Spirochaetales; f__Spirochaetaceae; g__unidentified_Spirochaetaceae			OTU_5596	k__Bacteria; p__Planctomycetes; c__Phycisphaerae; o__; f__; g__; s__
						OTU_10431	k__Bacteria; p__Firmicutes; c__Clostridia; o__Clostridiales; f__Lachnospiraceae			OTU_5601	k__Bacteria; p__Zixibacteria; c__; o__; f__; g__; s__
						OTU_10434	Unknown			OTU_5607	k__Bacteria; p__Proteobacteria; c__Deltaproteobacteria; o__Desulfarculales; f__Desulfarculaceae; g__Desulfatiglans
						OTU_10444	k__Bacteria; p__Acidobacteria; c__unidentified_Acidobacteria; o__unidentified_Acidobacteria; f__unidentified_Acidobacteria; g__Thermoanaerobaculum; s__			OTU_5623	k__Bacteria
						OTU_10451	k__Bacteria; p__Firmicutes; c__Erysipelotrichia; o__Erysipelotrichales; f__Erysipelotrichaceae; g__Catenisphaera; s__			OTU_5627	k__Bacteria; p__Candidatus_Magasanikbacteria; c__; o__; f__; g__; s__
						OTU_10459	k__Bacteria; p__Proteobacteria; c__Alphaproteobacteria; o__unidentified_Alphaproteobacteria; f__unidentified_Alphaproteobacteria			OTU_5655	k__Bacteria
						OTU_10460	k__Bacteria; p__Proteobacteria			OTU_5656	k__Bacteria; p__Bacteroidetes; c__Bacteroidia; o__Cytophagales
						OTU_10470	k__Bacteria			OTU_5661	k__Bacteria; p__Bacteroidetes; c__Bacteroidia; o__Chitinophagales; f__Chitinophagaceae; g__Chitinophaga
						OTU_10474	k__Bacteria; p__Proteobacteria; c__Deltaproteobacteria; o__Syntrophobacterales; f__Syntrophobacteraceae			OTU_5662	k__Bacteria; p__Planctomycetes; c__Phycisphaerae; o__; f__; g__; s__
						OTU_10475	k__Bacteria; p__Firmicutes			OTU_5670	k__Bacteria
						OTU_10476	k__Bacteria			OTU_5679	k__Bacteria; p__Chloroflexi; c__Anaerolineae; o__Anaerolineales; f__Anaerolineaceae
						OTU_10504	k__Bacteria; p__Proteobacteria; c__Deltaproteobacteria; o__Desulfobacterales; f__Desulfobulbaceae; g__Desulfurivibrio; s__			OTU_5682	k__Bacteria; p__Proteobacteria; c__Deltaproteobacteria
						OTU_10509	k__Bacteria			OTU_5702	k__Bacteria; p__Proteobacteria; c__Deltaproteobacteria; o__Myxococcales; f__; g__; s__
						OTU_10530	k__Bacteria; p__Acidobacteria; c__Acidobacteriia; o__Solibacterales; f__unidentified_Solibacterales; g__Candidatus_Solibacter; s__			OTU_5715	k__Bacteria; p__Bacteroidetes; c__Bacteroidia
						OTU_10533	k__Bacteria; p__Proteobacteria; c__Gammaproteobacteria; o__Legionellales; f__Legionellaceae; g__Legionella			OTU_5723	k__Bacteria
						OTU_10552	k__Bacteria; p__Acidobacteria; c__Holophagae			OTU_5724	k__Bacteria; p__Chloroflexi; c__Anaerolineae
						OTU_10556	k__Bacteria; p__Chloroflexi; c__Dehalococcoidia			OTU_5725	k__Bacteria; p__Proteobacteria; c__Alphaproteobacteria; o__Rickettsiales; f__unidentified_Rickettsiales; g__unidentified_Rickettsiales; s__
						OTU_10589	k__Bacteria; p__Latescibacteria; c__; o__; f__; g__; s__			OTU_5726	k__Bacteria
						OTU_10600	k__Bacteria; p__Proteobacteria; c__Deltaproteobacteria			OTU_5746	k__Bacteria; p__Proteobacteria; c__Deltaproteobacteria; o__Myxococcales; f__Haliangiaceae; g__Haliangium
						OTU_10604	k__Bacteria; p__Proteobacteria; c__Alphaproteobacteria; o__Rhodospirillales; f__; g__; s__			OTU_5757	k__Archaea; p__Euryarchaeota; c__Thermoplasmata
						OTU_10605	k__Bacteria; p__Planctomycetes; c__Planctomycetacia; o__unidentified_Planctomycetacia; f__Isosphaeraceae			OTU_5779	k__Bacteria
						OTU_10607	k__Bacteria; p__Proteobacteria; c__Gammaproteobacteria			OTU_5780	k__Bacteria; p__Proteobacteria; c__Deltaproteobacteria
						OTU_10617	k__Bacteria; p__Proteobacteria; c__Gammaproteobacteria; o__Pasteurellales; f__Pasteurellaceae			OTU_5787	k__Bacteria; p__Proteobacteria; c__Gammaproteobacteria; o__Methylococcales; f__unidentified_Methylococcales
						OTU_10622	k__Bacteria; p__Proteobacteria; c__Deltaproteobacteria			OTU_5788	k__Bacteria; p__Proteobacteria; c__Deltaproteobacteria
						OTU_10627	Unknown			OTU_5790	k__Bacteria; p__Chloroflexi; c__Anaerolineae; o__Anaerolineales; f__Anaerolineaceae; g__; s__
						OTU_10643	k__Bacteria; p__Proteobacteria; c__Gammaproteobacteria			OTU_5800	k__Bacteria
						OTU_10651	k__Bacteria; p__Proteobacteria; c__Alphaproteobacteria; o__Micropepsales; f__Micropepsaceae			OTU_5825	k__Bacteria
						OTU_10654	k__Archaea			OTU_5833	k__Bacteria; p__Proteobacteria; c__Deltaproteobacteria; o__Myxococcales; f__; g__; s__
						OTU_10659	k__Bacteria; p__Proteobacteria; c__Deltaproteobacteria; o__Oligoflexales			OTU_5846	k__Bacteria; p__Proteobacteria; c__Alphaproteobacteria; o__Kordiimonadales; f__Kordiimonadaceae; g__Kordiimonas; s__
						OTU_10662	Unknown			OTU_5852	k__Bacteria; p__Proteobacteria; c__Deltaproteobacteria; o__unidentified_Deltaproteobacteria; f__unidentified_Deltaproteobacteria; g__Deferrisoma; s__
						OTU_10668	k__Bacteria; p__Actinobacteria; c__Thermoleophilia; o__Solirubrobacterales; f__Solirubrobacteraceae			OTU_5861	k__Bacteria; p__Proteobacteria; c__Gammaproteobacteria; o__unidentified_Gammaproteobacteria
						OTU_10671	k__Bacteria; p__Gemmatimonadetes; c__unidentified_Gemmatimonadetes; o__Gemmatimonadales; f__Gemmatimonadaceae; g__Gemmatimonas; s__			OTU_5865	k__Bacteria
						OTU_10672	k__Bacteria; p__Deinococcus-Thermus; c__Deinococci; o__Thermales; f__Thermaceae; g__; s__			OTU_5869	k__Archaea; p__Euryarchaeota; c__Thermoplasmata
						OTU_10673	k__Bacteria; p__Planctomycetes; c__Planctomycetacia; o__unidentified_Planctomycetacia; f__Gemmataceae; g__; s__			OTU_5875	k__Bacteria; p__Chloroflexi; c__Dehalococcoidia
						OTU_10676	k__Bacteria			OTU_5880	k__Bacteria; p__Chloroflexi; c__Anaerolineae; o__; f__; g__; s__
						OTU_10678	k__Bacteria; p__Chlamydiae; c__unidentified_Chlamydiae; o__Chlamydiales			OTU_5893	k__Bacteria
						OTU_10679	k__Bacteria; p__Proteobacteria; c__unidentified_Proteobacteria; o__Magnetococcales; f__Magnetococcaceae; g__Magnetococcus			OTU_5897	k__Archaea; p__Euryarchaeota; c__Thermoplasmata; o__; f__; g__; s__
						OTU_10682	k__Archaea; p__; c__; o__; f__; g__; s__			OTU_5905	k__Bacteria; p__Bacteroidetes; c__Bacteroidia; o__Chitinophagales; f__Saprospiraceae
						OTU_10684	k__Bacteria; p__Gemmatimonadetes; c__; o__; f__; g__; s__			OTU_5910	k__Bacteria; p__Proteobacteria; c__Deltaproteobacteria; o__Bdellovibrionales; f__Bacteriovoracaceae
						OTU_10689	k__Bacteria; p__Chloroflexi; c__Ktedonobacteria; o__Ktedonobacterales			OTU_5912	k__Bacteria; p__Planctomycetes; c__; o__; f__; g__; s__
						OTU_10695	Unknown			OTU_5914	k__Bacteria
						OTU_10702	k__Bacteria; p__Firmicutes; c__Clostridia; o__Clostridiales; f__Ruminococcaceae; g__Oscillibacter; s__			OTU_5918	k__Bacteria
						OTU_10712	k__Archaea; p__Euryarchaeota; c__Halobacteria; o__Halobacteriales; f__Haloferacaceae; g__Halobaculum			OTU_5929	k__Archaea
						OTU_10714	k__Bacteria			OTU_5930	k__Bacteria; p__unidentified_Bacteria; c__unidentified_Bacteria; o__Campylobacterales; f__unidentified_Campylobacterales; g__Sulfurovum
						OTU_10726	k__Bacteria; p__Bacteroidetes; c__Bacteroidia; o__Bacteroidales; f__Prolixibacteraceae; g__Mangrovibacterium; s__Mangrovibacterium_diazotrophicum			OTU_5934	k__Bacteria; p__Bacteroidetes; c__Bacteroidia
						OTU_10744	k__Bacteria; p__Proteobacteria; c__Deltaproteobacteria; o__Myxococcales; f__; g__; s__			OTU_5945	k__Bacteria; p__Gemmatimonadetes; c__Longimicrobia; o__Longimicrobiales; f__Longimicrobiaceae; g__; s__
						OTU_10752	k__Bacteria; p__Armatimonadetes; c__; o__; f__; g__; s__			OTU_5946	k__Bacteria; p__Proteobacteria; c__Deltaproteobacteria; o__Myxococcales; f__; g__; s__
						OTU_10759	k__Bacteria; p__Bacteroidetes; c__Bacteroidia			OTU_5955	k__Bacteria; p__Firmicutes; c__Bacilli; o__Bacillales; f__Thermoactinomycetaceae; g__Novibacillus; s__Novibacillus_thermophilus
						OTU_10762	k__Bacteria			OTU_5956	k__Bacteria; p__Chloroflexi; c__Dehalococcoidia
						OTU_10774	k__Bacteria; p__Chloroflexi; c__Anaerolineae; o__Anaerolineales; f__Anaerolineaceae; g__Levilinea; s__			OTU_5958	k__Bacteria; p__Elusimicrobia
						OTU_10777	k__Bacteria			OTU_5966	k__Bacteria; p__Proteobacteria; c__Deltaproteobacteria; o__Desulfobacterales; f__Desulfobacteraceae
						OTU_10786	k__Bacteria; p__Proteobacteria; c__Deltaproteobacteria			OTU_5970	k__Bacteria; p__Proteobacteria; c__Deltaproteobacteria; o__Desulfobacterales; f__Desulfobacteraceae
						OTU_10804	Unknown			OTU_5976	k__Bacteria; p__Bacteroidetes; c__Bacteroidia; o__Chitinophagales; f__Saprospiraceae
						OTU_10806	k__Bacteria; p__Proteobacteria; c__Gammaproteobacteria; o__Salinisphaerales; f__Solimonadaceae; g__Nevskia			OTU_5977	k__Bacteria; p__Zixibacteria; c__; o__; f__; g__; s__
						OTU_10808	k__Bacteria			OTU_5983	k__Bacteria; p__Candidatus_Lloydbacteria
						OTU_10814	Unknown			OTU_5984	k__Bacteria; p__Proteobacteria; c__Gammaproteobacteria
						OTU_10816	k__Bacteria; p__Proteobacteria; c__Gammaproteobacteria			OTU_6006	k__Bacteria
						OTU_10832	k__Bacteria; p__Proteobacteria; c__Gammaproteobacteria			OTU_6017	k__Bacteria; p__Latescibacteria; c__unidentified_Latescibacteria; o__unidentified_Latescibacteria; f__unidentified_Latescibacteria; g__Candidatus_Latescibacter; s__
						OTU_10842	k__Bacteria; p__Proteobacteria; c__Deltaproteobacteria; o__Syntrophobacterales; f__Syntrophaceae; g__Desulfobacca; s__			OTU_6025	k__Bacteria; p__Chloroflexi; c__Dehalococcoidia; o__; f__; g__; s__
						OTU_10846	k__Bacteria; p__Firmicutes; c__Clostridia; o__Clostridiales; f__Lachnospiraceae; g__unidentified_Lachnospiraceae; s__[Bacteroides]_pectinophilus			OTU_6026	k__Bacteria; p__Planctomycetes; c__Phycisphaerae; o__; f__; g__; s__
						OTU_10850	k__Bacteria; p__Planctomycetes; c__Planctomycetacia; o__unidentified_Planctomycetacia; f__Gemmataceae; g__; s__			OTU_6040	k__Bacteria; p__Zixibacteria; c__; o__; f__; g__; s__
						OTU_10880	k__Bacteria; p__Proteobacteria; c__Gammaproteobacteria			OTU_6046	k__Bacteria; p__Chloroflexi; c__Dehalococcoidia
						OTU_10900	Unknown			OTU_6052	k__Bacteria; p__Proteobacteria; c__Deltaproteobacteria
						OTU_10903	k__Bacteria; p__Chloroflexi; c__Anaerolineae			OTU_6054	k__Bacteria
						OTU_10907	Unknown			OTU_6062	k__Bacteria; p__Proteobacteria; c__Deltaproteobacteria; o__Desulfobacterales; f__Desulfobacteraceae; g__unidentified_Desulfobacteraceae; s__Desulfobacterales_bacterium_S7086C20
						OTU_10920	Unknown			OTU_6066	k__Archaea; p__unidentified_Archaea; c__unidentified_Archaea; o__unidentified_Archaea; f__unidentified_Archaea; g__unidentified_Archaea
						OTU_10921	Unknown			OTU_6081	k__Bacteria; p__Zixibacteria; c__; o__; f__; g__; s__
						OTU_10922	k__Bacteria; p__Proteobacteria; c__Deltaproteobacteria; o__Desulfovibrionales; f__Desulfovibrionaceae; g__Desulfovibrio			OTU_6087	k__Bacteria
						OTU_10923	Unknown			OTU_6090	k__Bacteria; p__Acidobacteria
						OTU_10927	k__Bacteria; p__Zixibacteria; c__; o__; f__; g__; s__			OTU_6100	k__Bacteria; p__Proteobacteria; c__Deltaproteobacteria; o__Myxococcales
						OTU_10933	k__Bacteria; p__Bacteroidetes; c__Bacteroidia; o__Cytophagales; f__Microscillaceae; g__; s__			OTU_6104	k__Bacteria; p__Bacteroidetes; c__Bacteroidia; o__Sphingobacteriales; f__Lentimicrobiaceae; g__; s__
						OTU_10934	k__Bacteria; p__Bacteroidetes; c__Ignavibacteria; o__; f__; g__; s__			OTU_6108	k__Bacteria
						OTU_10936	k__Bacteria; p__Proteobacteria; c__Alphaproteobacteria; o__unidentified_Alphaproteobacteria; f__unidentified_Alphaproteobacteria; g__Parvibaculum; s__			OTU_6110	k__Bacteria; p__Proteobacteria; c__Gammaproteobacteria; o__unidentified_Gammaproteobacteria; f__unidentified_Gammaproteobacteria; g__unidentified_Gammaproteobacteria
						OTU_10939	Unknown			OTU_6111	k__Bacteria; p__Tenericutes; c__Mollicutes; o__Mycoplasmatales; f__Mycoplasmataceae; g__Mycoplasma; s__Mycoplasma_moatsii
						OTU_10965	Unknown			OTU_6113	k__Archaea; p__unidentified_Archaea; c__unidentified_Archaea; o__unidentified_Archaea; f__unidentified_Archaea; g__unidentified_Archaea; s__Candidatus_Yanofskybacteria_bacterium_RIFCSPHIGHO2_01_FULL_41_26
						OTU_10974	k__Bacteria			OTU_6114	k__Bacteria; p__unidentified_Bacteria; c__unidentified_Bacteria; o__unidentified_Bacteria; f__unidentified_Bacteria; g__unidentified_Bacteria
						OTU_10987	k__Bacteria; p__Chloroflexi; c__Anaerolineae; o__Anaerolineales; f__Anaerolineaceae			OTU_6115	k__Bacteria; p__Chloroflexi; c__Anaerolineae; o__Ardenticatenales; f__; g__; s__
						OTU_10988	Unknown			OTU_6126	k__Bacteria; p__Proteobacteria; c__Deltaproteobacteria
						OTU_10993	Unknown			OTU_6128	k__Bacteria; p__Kiritimatiellaeota; c__Kiritimatiellae
						OTU_11001	k__Bacteria; p__Planctomycetes; c__Planctomycetacia; o__unidentified_Planctomycetacia; f__unidentified_Planctomycetacia; g__Candidatus_Anammoximicrobium; s__			OTU_6131	k__Archaea; p__Euryarchaeota; c__Thermoplasmata; o__; f__; g__; s__
						OTU_11007	k__Bacteria			OTU_6134	k__Bacteria
						OTU_11016	Unknown			OTU_6146	k__Bacteria; p__Chlamydiae; c__unidentified_Chlamydiae; o__Chlamydiales
						OTU_11017	k__Bacteria; p__Gemmatimonadetes; c__unidentified_Gemmatimonadetes; o__Gemmatimonadales; f__Gemmatimonadaceae			OTU_6151	k__Bacteria; p__Planctomycetes; c__Phycisphaerae
						OTU_11018	Unknown			OTU_6158	k__Bacteria; p__Chloroflexi; c__Anaerolineae; o__; f__; g__; s__
						OTU_11022	k__Bacteria; p__Planctomycetes; c__Phycisphaerae; o__Phycisphaerales; f__Phycisphaeraceae; g__; s__			OTU_6162	k__Bacteria; p__Chloroflexi; c__Dehalococcoidia
						OTU_11034	k__Bacteria; p__Armatimonadetes; c__Chthonomonadetes; o__Chthonomonadales; f__; g__; s__			OTU_6163	k__Bacteria
						OTU_11036	Unknown			OTU_6166	k__Archaea; p__Euryarchaeota; c__Thermoplasmata
						OTU_11082	k__Bacteria; p__Chloroflexi; c__Ktedonobacteria; o__Ktedonobacterales; f__Ktedonobacteraceae			OTU_6170	k__Bacteria; p__Spirochaetes; c__Spirochaetia; o__Spirochaetales; f__Spirochaetaceae; g__Sediminispirochaeta; s__
						OTU_11113	k__Bacteria; p__Proteobacteria; c__Deltaproteobacteria; o__Myxococcales; f__Haliangiaceae; g__Haliangium; s__			OTU_6171	k__Bacteria; p__Latescibacteria; c__; o__; f__; g__; s__
						OTU_11115	k__Bacteria; p__Proteobacteria; c__Alphaproteobacteria; o__Sneathiellales; f__Sneathiellaceae; g__Ferrovibrio; s__			OTU_6174	k__Bacteria; p__Bacteroidetes; c__Bacteroidia; o__Chitinophagales; f__Saprospiraceae; g__Portibacter; s__
						OTU_11128	k__Bacteria; p__Nitrospirae; c__; o__; f__; g__; s__			OTU_6178	k__Bacteria; p__Proteobacteria; c__Deltaproteobacteria; o__Desulfobacterales; f__Desulfobulbaceae
						OTU_11130	k__Bacteria; p__Chloroflexi; c__Anaerolineae; o__Anaerolineales; f__Anaerolineaceae			OTU_6183	k__Bacteria; p__Proteobacteria; c__Deltaproteobacteria; o__Myxococcales; f__Phaselicystidaceae; g__Phaselicystis; s__
						OTU_11142	k__Bacteria; p__Proteobacteria; c__Gammaproteobacteria; o__Aeromonadales; f__Succinivibrionaceae; g__Succinivibrio; s__			OTU_6186	k__Bacteria; p__Proteobacteria; c__Deltaproteobacteria
						OTU_11144	Unknown			OTU_6189	k__Bacteria; p__Planctomycetes; c__Planctomycetacia; o__unidentified_Planctomycetacia; f__unidentified_Planctomycetacia
						OTU_11150	Unknown			OTU_6191	k__Bacteria; p__Proteobacteria; c__Deltaproteobacteria
						OTU_11175	k__Bacteria; p__Planctomycetes; c__Planctomycetacia; o__unidentified_Planctomycetacia; f__Gemmataceae; g__; s__			OTU_6192	k__Bacteria; p__Elusimicrobia; c__unidentified_Elusimicrobia; o__unidentified_Elusimicrobia; f__unidentified_Elusimicrobia; g__unidentified_Elusimicrobia; s__Elusimicrobia_bacterium_RIFCSPHIGHO2_02_FULL_61_10
						OTU_11185	Unknown			OTU_6194	k__Bacteria
						OTU_11188	k__Bacteria			OTU_6195	k__Bacteria; p__Firmicutes; c__Clostridia; o__Clostridiales; f__Ruminococcaceae
						OTU_11189	k__Bacteria; p__Chloroflexi; c__Chloroflexia; o__Thermomicrobiales; f__; g__; s__			OTU_6201	k__Bacteria; p__Proteobacteria; c__Gammaproteobacteria; o__Cellvibrionales; f__Spongiibacteraceae
						OTU_11190	k__Bacteria; p__Proteobacteria; c__Gammaproteobacteria			OTU_6205	k__Bacteria
						OTU_11193	k__Archaea; p__; c__; o__; f__; g__; s__			OTU_6209	k__Bacteria; p__Bacteroidetes; c__Ignavibacteria; o__Ignavibacteriales; f__; g__; s__
						OTU_11196	k__Bacteria; p__Planctomycetes; c__Planctomycetacia; o__Planctomycetales			OTU_6212	k__Bacteria; p__Chloroflexi; c__Dehalococcoidia; o__; f__; g__; s__
						OTU_11197	k__Bacteria			OTU_6217	k__Bacteria; p__Proteobacteria; c__Deltaproteobacteria; o__Desulfobacterales; f__Desulfobacteraceae
						OTU_11202	k__Bacteria			OTU_6221	k__Bacteria; p__Spirochaetes; c__Spirochaetia; o__Spirochaetales; f__Spirochaetaceae
						OTU_11203	k__Bacteria; p__Fibrobacteres; c__Chitinivibrionia; o__; f__; g__; s__			OTU_6222	k__Bacteria; p__Planctomycetes; c__Phycisphaerae; o__; f__; g__; s__
						OTU_11205	k__Bacteria			OTU_6225	k__Bacteria; p__Proteobacteria; c__Deltaproteobacteria; o__Myxococcales; f__Haliangiaceae; g__Haliangium; s__
						OTU_11225	k__Bacteria			OTU_6227	k__Bacteria; p__Planctomycetes; c__Phycisphaerae; o__; f__; g__; s__
						OTU_11226	k__Bacteria; p__Proteobacteria; c__Gammaproteobacteria; o__unidentified_Gammaproteobacteria			OTU_6228	k__Bacteria; p__Gracilibacteria; c__; o__; f__; g__; s__
						OTU_11227	Unknown			OTU_6230	k__Bacteria; p__Proteobacteria; c__Alphaproteobacteria; o__Rhodospirillales
						OTU_11228	k__Bacteria; p__Proteobacteria; c__Gammaproteobacteria; o__unidentified_Gammaproteobacteria; f__unidentified_Gammaproteobacteria; g__unidentified_Gammaproteobacteria			OTU_6234	k__Bacteria; p__Gracilibacteria; c__; o__; f__; g__; s__
						OTU_11230	Unknown			OTU_6236	k__Bacteria
						OTU_11233	Unknown			OTU_6240	k__Bacteria; p__Proteobacteria
						OTU_11236	k__Bacteria; p__Chloroflexi; c__Ktedonobacteria; o__Ktedonobacterales; f__Ktedonobacteraceae			OTU_6263	k__Bacteria; p__Proteobacteria; c__Deltaproteobacteria; o__Syntrophobacterales; f__Syntrophobacteraceae
						OTU_11240	k__Bacteria; p__Proteobacteria; c__Deltaproteobacteria; o__Myxococcales			OTU_6267	k__Bacteria; p__Bacteroidetes; c__Bacteroidia; o__Chitinophagales; f__; g__; s__
						OTU_11244	k__Bacteria; p__Spirochaetes; c__unidentified_Spirochaetes; o__Brachyspirales; f__Brachyspiraceae; g__Brachyspira			OTU_6269	k__Bacteria
						OTU_11245	k__Bacteria			OTU_6271	k__Bacteria; p__Proteobacteria; c__Alphaproteobacteria; o__unidentified_Alphaproteobacteria; f__Kiloniellaceae
						OTU_11248	k__Bacteria; p__Bacteroidetes; c__Bacteroidia; o__Flavobacteriales; f__Crocinitomicaceae; g__Crocinitomix; s__			OTU_6272	k__Bacteria; p__Proteobacteria; c__Deltaproteobacteria
						OTU_11249	k__Bacteria			OTU_6275	k__Bacteria
						OTU_11253	k__Bacteria			OTU_6278	Unknown
						OTU_11254	k__Bacteria			OTU_6280	k__Bacteria; p__unidentified_Bacteria; c__unidentified_Bacteria; o__unidentified_Bacteria; f__unidentified_Bacteria; g__unidentified_Bacteria; s__Omnitrophica_WOR_2_bacterium_GWF2_38_59
						OTU_11262	k__Bacteria; p__Gemmatimonadetes			OTU_6285	k__Bacteria; p__unidentified_Bacteria; c__unidentified_Bacteria; o__unidentified_Bacteria; f__unidentified_Bacteria; g__unidentified_Bacteria; s__Candidatus_Omnitrophus_magneticus
						OTU_11266	Unknown			OTU_6315	k__Bacteria
						OTU_11274	k__Bacteria; p__Firmicutes; c__Clostridia; o__Clostridiales			OTU_6317	k__Bacteria; p__Zixibacteria; c__; o__; f__; g__; s__
						OTU_11276	Unknown			OTU_6319	k__Archaea
						OTU_11301	k__Bacteria			OTU_6320	k__Bacteria
						OTU_11304	Unknown			OTU_6323	k__Bacteria; p__Bacteroidetes; c__Bacteroidia; o__Bacteroidales; f__; g__; s__
						OTU_11306	k__Bacteria; p__Proteobacteria			OTU_6325	k__Bacteria; p__Candidatus_Kaiserbacteria
						OTU_11307	Unknown			OTU_6329	k__Bacteria; p__Proteobacteria; c__Deltaproteobacteria; o__Desulfobacterales; f__Desulfobulbaceae; g__Desulfurivibrio; s__
						OTU_11310	Unknown			OTU_6330	k__Bacteria
						OTU_11325	k__Bacteria			OTU_6331	k__Bacteria; p__Verrucomicrobia; c__Verrucomicrobiae; o__; f__; g__; s__
						OTU_11332	k__Bacteria			OTU_6332	k__Bacteria; p__Proteobacteria; c__Gammaproteobacteria
						OTU_11338	k__Bacteria; p__Chloroflexi; c__Anaerolineae; o__Anaerolineales; f__Anaerolineaceae; g__Anaerolinea; s__			OTU_6335	k__Bacteria; p__Bacteroidetes; c__Ignavibacteria; o__Ignavibacteriales; f__; g__; s__
						OTU_11434	k__Bacteria			OTU_6336	k__Bacteria; p__Candidatus_Kaiserbacteria
						OTU_11436	k__Bacteria			OTU_6340	Unknown
						OTU_11437	k__Bacteria; p__Bacteroidetes; c__Bacteroidia			OTU_6343	k__Bacteria
						OTU_11442	k__Bacteria			OTU_6345	k__Bacteria; p__unidentified_Bacteria; c__unidentified_Bacteria; o__unidentified_Bacteria; f__unidentified_Bacteria; g__unidentified_Bacteria; s__Candidatus_Omnitrophica_bacterium_4484_701
						OTU_11446	k__Bacteria			OTU_6347	k__Bacteria; p__Acidobacteria; c__unidentified_Acidobacteria; o__unidentified_Acidobacteria; f__unidentified_Acidobacteria; g__unidentified_Acidobacteria; s__bacterium_YC-LK-LKJ1
						OTU_11448	k__Archaea; p__unidentified_Archaea; c__unidentified_Archaea; o__unidentified_Archaea; f__unidentified_Archaea; g__unidentified_Archaea			OTU_6351	k__Bacteria; p__Proteobacteria; c__Alphaproteobacteria; o__unidentified_Alphaproteobacteria; f__Kiloniellaceae; g__Pelagibius; s__
						OTU_11452	Unknown			OTU_6353	k__Bacteria; p__Proteobacteria; c__Deltaproteobacteria; o__Desulfarculales; f__Desulfarculaceae; g__Desulfatiglans; s__
						OTU_11453	Unknown			OTU_6355	k__Archaea; p__; c__; o__; f__; g__; s__
						OTU_11454	k__Bacteria; p__Firmicutes; c__Erysipelotrichia; o__Erysipelotrichales; f__Erysipelotrichaceae; g__Merdibacter; s__			OTU_6361	k__Bacteria; p__Proteobacteria; c__Alphaproteobacteria
						OTU_11464	k__Bacteria; p__Firmicutes; c__Clostridia; o__Clostridiales			OTU_6363	k__Bacteria
						OTU_11484	k__Bacteria; p__Chloroflexi; c__Dehalococcoidia; o__; f__; g__; s__			OTU_6365	k__Bacteria; p__Proteobacteria; c__Gammaproteobacteria
						OTU_11486	k__Archaea; p__Euryarchaeota; c__Methanomicrobia; o__Methanomicrobiales; f__Methanoregulaceae; g__Methanolinea; s__			OTU_6366	k__Bacteria; p__Proteobacteria; c__Gammaproteobacteria; o__Cellvibrionales
						OTU_11494	k__Bacteria; p__Proteobacteria; c__Alphaproteobacteria			OTU_6367	k__Bacteria; p__Chlamydiae; c__unidentified_Chlamydiae; o__Chlamydiales
						OTU_11496	Unknown			OTU_6368	k__Archaea; p__; c__; o__; f__; g__; s__
						OTU_11499	Unknown			OTU_6370	Unknown
						OTU_11513	Unknown			OTU_6371	k__Bacteria; p__Acidobacteria; c__unidentified_Acidobacteria; o__unidentified_Acidobacteria; f__unidentified_Acidobacteria; g__unidentified_Acidobacteria
						OTU_11514	k__Bacteria; p__Proteobacteria; c__Gammaproteobacteria			OTU_6373	k__Bacteria
						OTU_11517	k__Bacteria			OTU_6375	k__Bacteria; p__Acidobacteria
						OTU_11523	k__Bacteria			OTU_6377	k__Bacteria; p__Lentisphaerae; c__Oligosphaeria; o__Oligosphaerales
						OTU_11524	k__Bacteria; p__Planctomycetes; c__Planctomycetacia; o__unidentified_Planctomycetacia; f__Gemmataceae			OTU_6381	k__Bacteria; p__Chloroflexi; c__Anaerolineae; o__Anaerolineales; f__Anaerolineaceae
						OTU_11528	k__Bacteria			OTU_6389	k__Bacteria
						OTU_11550	k__Bacteria; p__Acidobacteria; c__unidentified_Acidobacteria; o__unidentified_Acidobacteria; f__unidentified_Acidobacteria; g__unidentified_Acidobacteria			OTU_6390	k__Bacteria; p__Chloroflexi; c__Anaerolineae; o__; f__; g__; s__
						OTU_11559	k__Bacteria; p__Actinobacteria; c__Acidimicrobiia; o__unidentified_Acidimicrobiia; f__unidentified_Acidimicrobiia; g__unidentified_Acidimicrobiia; s__bacterium_enrichment_culture_clone_auto73_4W			OTU_6392	k__Bacteria
						OTU_11569	Unknown			OTU_6394	k__Bacteria; p__Chloroflexi; c__Anaerolineae; o__Ardenticatenales; f__; g__; s__
						OTU_11577	k__Bacteria; p__Proteobacteria; c__Deltaproteobacteria; o__Myxococcales; f__Haliangiaceae; g__Haliangium			OTU_6402	k__Bacteria; p__Proteobacteria; c__Deltaproteobacteria; o__Desulfobacterales; f__Desulfobacteraceae; g__; s__
						OTU_11579	k__Bacteria; p__Tenericutes; c__Mollicutes; o__; f__; g__; s__			OTU_6406	k__Archaea; p__; c__; o__; f__; g__; s__
						OTU_11584	k__Bacteria; p__Actinobacteria; c__unidentified_Actinobacteria; o__Micrococcales			OTU_6412	k__Archaea
						OTU_11589	k__Bacteria; p__Planctomycetes; c__Planctomycetacia; o__unidentified_Planctomycetacia; f__Gemmataceae			OTU_6415	k__Archaea; p__; c__; o__; f__; g__; s__
						OTU_11635	k__Bacteria			OTU_6423	k__Bacteria; p__Proteobacteria; c__Deltaproteobacteria; o__Bradymonadales; f__; g__; s__
						OTU_11641	k__Bacteria			OTU_6433	k__Bacteria; p__Candidatus_Shapirobacteria; c__; o__; f__; g__; s__
						OTU_11647	k__Bacteria; p__Bacteroidetes; c__Bacteroidia; o__Bacteroidales			OTU_6442	k__Archaea; p__; c__; o__; f__; g__; s__
						OTU_11655	k__Bacteria; p__Proteobacteria; c__Gammaproteobacteria			OTU_6458	k__Archaea
						OTU_11657	k__Bacteria			OTU_6499	k__Bacteria; p__Firmicutes; c__Clostridia; o__Clostridiales
						OTU_11662	k__Bacteria; p__Proteobacteria; c__Deltaproteobacteria; o__Myxococcales			OTU_6501	k__Bacteria; p__Proteobacteria; c__Deltaproteobacteria; o__Myxococcales
						OTU_11693	k__Bacteria; p__Proteobacteria			OTU_6502	k__Bacteria
						OTU_11694	Unknown			OTU_6503	k__Bacteria
						OTU_11696	k__Bacteria			OTU_6506	k__Bacteria
						OTU_11697	Unknown			OTU_6507	k__Bacteria
						OTU_11699	Unknown			OTU_6510	k__Bacteria
						OTU_11700	k__Bacteria; p__Bacteroidetes; c__Bacteroidia; o__Bacteroidales			OTU_6519	k__Bacteria; p__Proteobacteria; c__Deltaproteobacteria; o__Desulfobacterales; f__Desulfobacteraceae
						OTU_11702	k__Bacteria; p__Proteobacteria; c__Alphaproteobacteria; o__unidentified_Alphaproteobacteria; f__Geminicoccaceae			OTU_6521	k__Bacteria; p__Proteobacteria
						OTU_11705	k__Bacteria; p__Chloroflexi; c__Dehalococcoidia; o__; f__; g__; s__			OTU_6522	k__Bacteria; p__Latescibacteria; c__unidentified_Latescibacteria; o__unidentified_Latescibacteria; f__unidentified_Latescibacteria; g__Candidatus_Latescibacter; s__
						OTU_11707	k__Bacteria			OTU_6525	k__Bacteria; p__Calditrichaeota; c__unidentified_Calditrichaeota; o__Calditrichales; f__Calditrichaceae
						OTU_11708	k__Bacteria; p__Acidobacteria; c__Acidobacteriia; o__Solibacterales; f__; g__; s__			OTU_6526	k__Bacteria
						OTU_11710	Unknown			OTU_6572	k__Bacteria; p__Edwardsbacteria; c__; o__; f__; g__; s__
						OTU_11717	k__Bacteria; p__Proteobacteria; c__Gammaproteobacteria; o__Cellvibrionales; f__Cellvibrionaceae; g__Marinimicrobium			OTU_6581	k__Bacteria; p__Proteobacteria; c__Gammaproteobacteria
						OTU_11723	k__Bacteria; p__Chlamydiae; c__unidentified_Chlamydiae; o__Chlamydiales			OTU_6593	k__Bacteria; p__Chloroflexi; c__Anaerolineae; o__Anaerolineales; f__Anaerolineaceae; g__; s__
						OTU_11767	k__Bacteria; p__Proteobacteria; c__Gammaproteobacteria			OTU_6596	k__Bacteria; p__Proteobacteria; c__Deltaproteobacteria
						OTU_11770	k__Bacteria; p__Proteobacteria; c__Deltaproteobacteria; o__Syntrophobacterales; f__Syntrophaceae; g__Desulfomonile			OTU_6651	k__Bacteria; p__Planctomycetes
						OTU_11794	k__Bacteria; p__Bacteroidetes; c__Bacteroidia; o__Flavobacteriales; f__; g__; s__			OTU_6653	k__Bacteria; p__Proteobacteria; c__Deltaproteobacteria; o__Desulfobacterales; f__Desulfobacteraceae
						OTU_11811	k__Bacteria; p__Bacteroidetes; c__Bacteroidia; o__Bacteroidales; f__Rikenellaceae; g__; s__			OTU_6658	k__Bacteria; p__Elusimicrobia; c__; o__; f__; g__; s__
						OTU_11818	k__Bacteria; p__Firmicutes			OTU_6666	k__Bacteria; p__Proteobacteria; c__Deltaproteobacteria; o__Desulfobacterales; f__Desulfobacteraceae
						OTU_11822	k__Bacteria			OTU_6668	k__Bacteria
						OTU_11824	k__Bacteria; p__Firmicutes			OTU_6672	k__Archaea; p__unidentified_Archaea; c__unidentified_Archaea; o__unidentified_Archaea; f__unidentified_Archaea; g__unidentified_Archaea
						OTU_11827	k__Bacteria; p__Proteobacteria; c__Deltaproteobacteria; o__Myxococcales; f__Polyangiaceae; g__Pajaroellobacter; s__			OTU_6683	k__Bacteria; p__Proteobacteria; c__Deltaproteobacteria; o__Desulfobacterales; f__Desulfobulbaceae
						OTU_11831	k__Bacteria; p__Firmicutes; c__Negativicutes; o__Selenomonadales; f__Acidaminococcaceae			OTU_6685	k__Bacteria; p__Proteobacteria; c__Deltaproteobacteria; o__Desulfobacterales; f__Desulfobacteraceae
						OTU_11870	Unknown			OTU_6688	k__Bacteria; p__Proteobacteria; c__Gammaproteobacteria
						OTU_11919	k__Bacteria; p__Actinobacteria			OTU_6696	k__Bacteria; p__Proteobacteria; c__Gammaproteobacteria
						OTU_11944	k__Bacteria; p__Proteobacteria; c__Deltaproteobacteria; o__Myxococcales; f__Archangiaceae; g__Anaeromyxobacter; s__			OTU_6697	k__Bacteria; p__Zixibacteria; c__; o__; f__; g__; s__
						OTU_11946	k__Bacteria; p__Firmicutes; c__Bacilli; o__Bacillales			OTU_6701	Unknown
						OTU_11954	Unknown			OTU_6705	k__Bacteria; p__Planctomycetes; c__; o__; f__; g__; s__
						OTU_11957	Unknown			OTU_6727	k__Bacteria; p__Acidobacteria
						OTU_11974	k__Bacteria			OTU_6729	k__Bacteria; p__Proteobacteria
						OTU_11975	k__Bacteria; p__Chloroflexi; c__Ktedonobacteria; o__Ktedonobacterales; f__Ktedonobacteraceae; g__; s__			OTU_6732	k__Bacteria; p__Calditrichaeota; c__unidentified_Calditrichaeota; o__Calditrichales; f__Calditrichaceae; g__Caldithrix; s__
						OTU_11996	k__Bacteria; p__Proteobacteria; c__Alphaproteobacteria; o__Rhodospirillales; f__unidentified_Rhodospirillales; g__Defluviicoccus; s__			OTU_6735	k__Bacteria; p__Bacteroidetes; c__Bacteroidia; o__Bacteroidales
						OTU_11997	k__Bacteria; p__Armatimonadetes; c__Fimbriimonadia; o__Fimbriimonadales; f__Fimbriimonadaceae; g__; s__			OTU_6744	k__Bacteria; p__Kiritimatiellaeota; c__Kiritimatiellae; o__; f__; g__; s__
						OTU_12001	k__Bacteria; p__Chloroflexi; c__Anaerolineae; o__; f__; g__; s__			OTU_6748	k__Bacteria; p__Proteobacteria; c__Deltaproteobacteria
						OTU_12011	k__Bacteria			OTU_6749	k__Bacteria
						OTU_12014	k__Bacteria			OTU_6786	k__Bacteria; p__Proteobacteria; c__Deltaproteobacteria
						OTU_12015	k__Bacteria			OTU_6793	k__Bacteria; p__Planctomycetes; c__; o__; f__; g__; s__
						OTU_12019	k__Bacteria; p__Proteobacteria; c__Deltaproteobacteria; o__Desulfuromonadales; f__Desulfuromonadaceae; g__Desulfuromonas			OTU_6795	k__Archaea; p__unidentified_Archaea; c__unidentified_Archaea; o__unidentified_Archaea; f__unidentified_Archaea; g__unidentified_Archaea
						OTU_12020	k__Bacteria; p__Chloroflexi; c__Anaerolineae			OTU_6807	k__Bacteria; p__Proteobacteria; c__Gammaproteobacteria
						OTU_12028	k__Bacteria; p__Proteobacteria; c__Deltaproteobacteria; o__Desulfovibrionales; f__Desulfovibrionaceae; g__Desulfovibrio			OTU_6819	k__Bacteria; p__Kiritimatiellaeota; c__Kiritimatiellae; o__; f__; g__; s__
						OTU_12033	k__Bacteria; p__Chloroflexi; c__Anaerolineae; o__; f__; g__; s__			OTU_6824	k__Bacteria; p__Gemmatimonadetes
						OTU_12035	k__Bacteria			OTU_6828	k__Bacteria; p__Chloroflexi; c__Dehalococcoidia
						OTU_12039	k__Bacteria; p__Proteobacteria; c__Gammaproteobacteria			OTU_6832	k__Bacteria; p__Acidobacteria
						OTU_12063	k__Bacteria; p__Nitrospirae; c__; o__; f__; g__; s__			OTU_6834	k__Bacteria; p__Proteobacteria; c__Deltaproteobacteria
						OTU_12080	k__Bacteria; p__Firmicutes; c__Clostridia; o__Clostridiales; f__Lachnospiraceae; g__Dorea			OTU_6836	k__Bacteria; p__Proteobacteria; c__Deltaproteobacteria; o__Desulfobacterales; f__Desulfobulbaceae
						OTU_12083	Unknown			OTU_6838	k__Bacteria; p__Kiritimatiellaeota; c__Kiritimatiellae
						OTU_12106	k__Bacteria; p__Proteobacteria; c__Alphaproteobacteria			OTU_6842	k__Bacteria; p__Candidatus_Kaiserbacteria
						OTU_12152	k__Bacteria; p__Planctomycetes; c__Planctomycetacia; o__unidentified_Planctomycetacia; f__Gemmataceae; g__; s__			OTU_6844	k__Archaea; p__unidentified_Archaea; c__unidentified_Archaea; o__unidentified_Archaea; f__unidentified_Archaea; g__unidentified_Archaea
						OTU_12180	k__Bacteria; p__Bacteroidetes; c__Bacteroidia; o__Chitinophagales; f__Saprospiraceae			OTU_6846	k__Bacteria; p__Kiritimatiellaeota; c__Kiritimatiellae; o__; f__; g__; s__
						OTU_12205	k__Bacteria; p__Thermotogae; c__unidentified_Thermotogae; o__Petrotogales; f__; g__; s__			OTU_6848	k__Bacteria; p__Planctomycetes; c__Phycisphaerae; o__Phycisphaerales; f__Phycisphaeraceae; g__; s__
						OTU_12232	Unknown			OTU_6851	k__Bacteria; p__Proteobacteria; c__Deltaproteobacteria; o__Myxococcales
						OTU_12256	k__Bacteria			OTU_6863	k__Bacteria; p__Spirochaetes; c__Spirochaetia; o__Spirochaetales; f__Spirochaetaceae; g__Sediminispirochaeta; s__
						OTU_12258	Unknown			OTU_6866	k__Bacteria; p__Proteobacteria; c__Deltaproteobacteria
						OTU_12260	k__Bacteria; p__Planctomycetes; c__Planctomycetacia; o__unidentified_Planctomycetacia; f__Gemmataceae; g__; s__			OTU_6874	k__Bacteria; p__Proteobacteria; c__Deltaproteobacteria
						OTU_12263	k__Bacteria; p__Candidatus_Kaiserbacteria; c__; o__; f__; g__; s__			OTU_6876	k__Bacteria
						OTU_12265	k__Bacteria			OTU_6898	k__Bacteria; p__Latescibacteria; c__; o__; f__; g__; s__
						OTU_12303	k__Bacteria			OTU_6910	k__Bacteria
						OTU_12310	k__Bacteria; p__Proteobacteria; c__Deltaproteobacteria; o__unidentified_Deltaproteobacteria; f__Syntrophorhabdaceae; g__Syntrophorhabdus; s__			OTU_6919	k__Bacteria; p__Chloroflexi; c__Anaerolineae
						OTU_12311	k__Bacteria			OTU_6921	k__Bacteria; p__Proteobacteria; c__Deltaproteobacteria; o__Myxococcales
						OTU_12319	k__Bacteria; p__Firmicutes; c__Clostridia; o__Clostridiales			OTU_6922	k__Bacteria
						OTU_12320	k__Bacteria; p__Firmicutes; c__Clostridia; o__Clostridiales; f__Lachnospiraceae			OTU_6929	k__Bacteria; p__Proteobacteria; c__Gammaproteobacteria
						OTU_12323	k__Bacteria; p__Proteobacteria; c__Gammaproteobacteria; o__unidentified_Gammaproteobacteria; f__Competibacteraceae; g__Candidatus_Competibacter; s__			OTU_6952	k__Bacteria; p__Calditrichaeota; c__unidentified_Calditrichaeota; o__Calditrichales; f__Calditrichaceae; g__Calorithrix; s__bacterium_enrichment_culture_clone_Anammox_9
						OTU_12325	k__Bacteria; p__Firmicutes; c__Clostridia; o__Clostridiales; f__Peptococcaceae			OTU_6953	k__Bacteria; p__Firmicutes; c__Clostridia; o__; f__; g__; s__
						OTU_12331	k__Bacteria; p__Chloroflexi; c__Anaerolineae; o__Caldilineales; f__Caldilineaceae; g__; s__			OTU_6956	k__Bacteria; p__Proteobacteria; c__Alphaproteobacteria
						OTU_12333	k__Bacteria; p__Bacteroidetes; c__Ignavibacteria; o__; f__; g__; s__			OTU_6960	k__Bacteria; p__Elusimicrobia
						OTU_12338	k__Bacteria; p__Proteobacteria; c__Gammaproteobacteria; o__unidentified_Gammaproteobacteria; f__unidentified_Gammaproteobacteria; g__Thioalkalimicrobium; s__			OTU_6970	k__Bacteria; p__Nitrospirae; c__; o__; f__; g__; s__
						OTU_12339	k__Bacteria; p__Bacteroidetes; c__Bacteroidia; o__Flavobacteriales			OTU_6981	k__Bacteria; p__Proteobacteria; c__Deltaproteobacteria; o__Desulfobacterales; f__Desulfobacteraceae; g__; s__
						OTU_12340	k__Bacteria; p__Bacteroidetes; c__Bacteroidia; o__Bacteroidales; f__unidentified_Bacteroidales; g__unidentified_Bacteroidales; s__Bacteroidales_bacterium_Bact_22			OTU_6984	k__Bacteria
						OTU_12350	k__Bacteria			OTU_6996	k__Bacteria; p__Planctomycetes; c__; o__; f__; g__; s__
						OTU_12369	k__Bacteria			OTU_6997	k__Bacteria; p__Bacteroidetes; c__Bacteroidia; o__Cytophagales; f__Cyclobacteriaceae; g__; s__
						OTU_12371	k__Bacteria; p__Chloroflexi; c__Anaerolineae; o__Anaerolineales; f__Anaerolineaceae; g__; s__			OTU_7004	k__Bacteria; p__Firmicutes; c__Clostridia; o__Clostridiales; f__Ruminococcaceae
						OTU_12373	k__Bacteria			OTU_7008	k__Bacteria; p__Proteobacteria; c__Deltaproteobacteria; o__Desulfobacterales; f__Desulfobacteraceae
						OTU_12379	k__Bacteria; p__Proteobacteria; c__Gammaproteobacteria; o__Alteromonadales; f__Shewanellaceae; g__Shewanella			OTU_7012	k__Bacteria; p__Bacteroidetes; c__Bacteroidia; o__Bacteroidales
						OTU_12381	k__Archaea; p__; c__; o__; f__; g__; s__			OTU_7018	k__Bacteria; p__Proteobacteria; c__Gammaproteobacteria
						OTU_12383	k__Bacteria; p__Proteobacteria; c__Deltaproteobacteria			OTU_7024	k__Bacteria; p__Zixibacteria; c__; o__; f__; g__; s__
						OTU_12392	k__Bacteria			OTU_7025	k__Bacteria; p__Planctomycetes
						OTU_12400	k__Bacteria; p__Proteobacteria; c__Alphaproteobacteria; o__Rickettsiales; f__Midichloriaceae; g__; s__			OTU_7026	k__Bacteria
						OTU_12401	k__Bacteria; p__Chloroflexi; c__Anaerolineae; o__Anaerolineales; f__Anaerolineaceae			OTU_7028	k__Bacteria; p__Bacteroidetes; c__Bacteroidia; o__Chitinophagales; f__Saprospiraceae
						OTU_12412	k__Bacteria; p__Verrucomicrobia; c__Verrucomicrobiae; o__Methylacidiphilales; f__Methylacidiphilaceae			OTU_7036	k__Bacteria; p__Tenericutes; c__Mollicutes; o__; f__; g__; s__
						OTU_12414	k__Bacteria			OTU_7037	k__Bacteria; p__Verrucomicrobia; c__Verrucomicrobiae; o__; f__; g__; s__
						OTU_12421	k__Bacteria; p__Proteobacteria; c__Alphaproteobacteria; o__Rhizobiales			OTU_7039	k__Bacteria
						OTU_12424	k__Archaea; p__Euryarchaeota; c__Thermoplasmata; o__Methanomassiliicoccales; f__Methanomassiliicoccaceae; g__Methanomassiliicoccus; s__			OTU_7041	k__Bacteria; p__Proteobacteria; c__Deltaproteobacteria
						OTU_12425	k__Bacteria; p__Proteobacteria; c__Alphaproteobacteria			OTU_7045	k__Archaea; p__; c__; o__; f__; g__; s__
						OTU_12454	k__Bacteria; p__Chloroflexi			OTU_7048	k__Bacteria; p__Deinococcus-Thermus; c__Deinococci; o__Thermales; f__Thermaceae; g__Thermus; s__Thermus_scotoductus
						OTU_12458	k__Bacteria; p__Proteobacteria; c__Alphaproteobacteria; o__Rhodospirillales; f__; g__; s__			OTU_7049	k__Bacteria; p__Proteobacteria; c__Deltaproteobacteria
						OTU_12507	k__Bacteria			OTU_7053	k__Bacteria; p__Chlamydiae; c__unidentified_Chlamydiae; o__Chlamydiales; f__Chlamydiaceae; g__; s__
						OTU_12509	k__Bacteria; p__Bacteroidetes; c__Bacteroidia; o__Cytophagales; f__Microscillaceae; g__Chryseolinea; s__			OTU_7054	k__Bacteria; p__Chloroflexi; c__Anaerolineae; o__Anaerolineales; f__Anaerolineaceae; g__; s__
						OTU_12521	k__Bacteria; p__Thermotogae; c__unidentified_Thermotogae; o__Petrotogales; f__; g__; s__			OTU_7063	k__Bacteria; p__Proteobacteria; c__Deltaproteobacteria; o__Desulfarculales; f__Desulfarculaceae; g__Desulfatiglans
						OTU_12598	k__Bacteria; p__Planctomycetes; c__unidentified_Planctomycetes; o__unidentified_Planctomycetes; f__unidentified_Planctomycetes; g__unidentified_Planctomycetes			OTU_7070	k__Bacteria; p__Bacteroidetes; c__Bacteroidia; o__Bacteroidales; f__; g__; s__
						OTU_12599	k__Bacteria; p__Firmicutes; c__Clostridia; o__Clostridiales; f__Ruminococcaceae			OTU_7081	k__Bacteria; p__Zixibacteria; c__; o__; f__; g__; s__
						OTU_12600	k__Bacteria; p__Proteobacteria; c__Gammaproteobacteria; o__unidentified_Gammaproteobacteria; f__Competibacteraceae			OTU_7082	k__Bacteria
						OTU_12601	k__Bacteria			OTU_7092	k__Archaea; p__Euryarchaeota; c__Methanomicrobia; o__Methanosarcinales; f__Methanosarcinaceae
						OTU_12602	k__Bacteria; p__Actinobacteria; c__Acidimicrobiia			OTU_7094	k__Bacteria; p__Proteobacteria; c__Deltaproteobacteria; o__Bdellovibrionales; f__Bdellovibrionaceae; g__Bdellovibrio; s__
						OTU_12603	k__Bacteria			OTU_7101	k__Bacteria
						OTU_12604	k__Bacteria; p__Proteobacteria; c__Alphaproteobacteria; o__unidentified_Alphaproteobacteria; f__Acetobacteraceae; g__Acidisoma; s__			OTU_7104	k__Bacteria
						OTU_12605	k__Bacteria; p__Firmicutes; c__Erysipelotrichia; o__Erysipelotrichales; f__Erysipelotrichaceae; g__; s__			OTU_7105	k__Bacteria; p__Proteobacteria
						OTU_12609	k__Bacteria			OTU_7112	k__Bacteria; p__Kiritimatiellaeota; c__Kiritimatiellae
						OTU_12610	k__Bacteria			OTU_7114	k__Bacteria; p__Bacteroidetes; c__Bacteroidia; o__Bacteroidales
						OTU_12618	Unknown			OTU_7121	k__Archaea; p__Euryarchaeota; c__Thermoplasmata; o__; f__; g__; s__
						OTU_12619	k__Bacteria; p__Firmicutes; c__Clostridia; o__Clostridiales; f__Lachnospiraceae			OTU_7127	k__Bacteria; p__Bacteroidetes; c__Bacteroidia; o__Bacteroidales; f__Prolixibacteraceae
						OTU_12622	k__Bacteria; p__Verrucomicrobia; c__Verrucomicrobiae			OTU_7133	k__Bacteria; p__unidentified_Bacteria; c__unidentified_Bacteria; o__unidentified_Bacteria; f__unidentified_Bacteria; g__Aegiribacteria; s__
						OTU_12623	k__Bacteria			OTU_7134	k__Bacteria; p__Proteobacteria; c__Deltaproteobacteria; o__; f__; g__; s__
						OTU_12626	k__Bacteria			OTU_7136	k__Archaea; p__; c__; o__; f__; g__; s__
						OTU_12627	k__Bacteria; p__Proteobacteria; c__Deltaproteobacteria			OTU_7137	k__Bacteria; p__Candidatus_Azambacteria
						OTU_12628	Unknown			OTU_7138	k__Bacteria
						OTU_12633	Unknown			OTU_7141	k__Bacteria
						OTU_12642	k__Bacteria; p__Proteobacteria; c__Gammaproteobacteria; o__unidentified_Gammaproteobacteria; f__unidentified_Gammaproteobacteria; g__unidentified_Gammaproteobacteria; s__agricultural_soil_bacterium_SC-I-81			OTU_7147	k__Bacteria; p__Proteobacteria; c__Deltaproteobacteria
						OTU_12643	k__Bacteria			OTU_7158	k__Archaea; p__unidentified_Archaea; c__unidentified_Archaea; o__unidentified_Archaea; f__unidentified_Archaea; g__unidentified_Archaea; s__Candidatus_Diapherotrites_archaeon_ADurbBin253
						OTU_12644	k__Bacteria; p__Proteobacteria; c__Alphaproteobacteria; o__Rhizobiales			OTU_7166	k__Bacteria
						OTU_12646	k__Bacteria			OTU_7167	k__Bacteria; p__Chloroflexi; c__Dehalococcoidia; o__; f__; g__; s__
						OTU_12652	Unknown			OTU_7168	k__Bacteria; p__Proteobacteria; c__Deltaproteobacteria
						OTU_12654	k__Bacteria; p__Candidatus_Kerfeldbacteria			OTU_7170	k__Bacteria; p__Verrucomicrobia; c__Verrucomicrobiae; o__Verrucomicrobiales; f__Verrucomicrobiaceae
						OTU_12659	k__Bacteria; p__Bacteroidetes; c__Ignavibacteria; o__Ignavibacteriales			OTU_7181	k__Bacteria; p__Chloroflexi; c__Anaerolineae; o__unidentified_Anaerolineae; f__unidentified_Anaerolineae; g__unidentified_Anaerolineae; s__anaerobic_bacterium_MO-CFX2
						OTU_12661	k__Bacteria			OTU_7184	k__Bacteria; p__Planctomycetes; c__; o__; f__; g__; s__
						OTU_12662	Unknown			OTU_7188	k__Bacteria; p__Bacteroidetes; c__Bacteroidia; o__Bacteroidales; f__Prolixibacteraceae
						OTU_12664	Unknown			OTU_7194	k__Bacteria; p__Proteobacteria; c__Deltaproteobacteria; o__; f__; g__; s__
						OTU_12665	k__Bacteria; p__Planctomycetes; c__Planctomycetacia; o__unidentified_Planctomycetacia; f__Gemmataceae; g__; s__			OTU_7204	k__Bacteria; p__Proteobacteria; c__Deltaproteobacteria
						OTU_12668	k__Bacteria			OTU_7210	k__Bacteria; p__Proteobacteria
						OTU_12671	k__Bacteria; p__Acidobacteria; c__Acidobacteriia; o__Acidobacteriales			OTU_7211	k__Bacteria
						OTU_12675	Unknown			OTU_7212	k__Bacteria; p__Spirochaetes; c__unidentified_Spirochaetes; o__unidentified_Spirochaetes; f__Leptospiraceae; g__; s__
						OTU_12676	k__Bacteria; p__Proteobacteria; c__Gammaproteobacteria; o__Oceanospirillales; f__unidentified_Oceanospirillales			OTU_7214	k__Bacteria; p__unidentified_Bacteria; c__unidentified_Bacteria; o__unidentified_Bacteria; f__unidentified_Bacteria; g__unidentified_Bacteria; s__Burkholderiales_bacterium_Beta_02
						OTU_12686	k__Bacteria			OTU_7228	k__Bacteria; p__Proteobacteria; c__Deltaproteobacteria; o__Syntrophobacterales; f__Syntrophaceae
						OTU_12689	k__Bacteria			OTU_7235	k__Bacteria; p__Chloroflexi; c__Dehalococcoidia; o__unidentified_Dehalococcoidia; f__unidentified_Dehalococcoidia; g__unidentified_Dehalococcoidia; s__Chloroflexi_bacterium_RBG_13_46_9
						OTU_12692	k__Bacteria; p__Proteobacteria; c__Gammaproteobacteria; o__unidentified_Gammaproteobacteria; f__unidentified_Gammaproteobacteria; g__Candidatus_Tenderia; s__			OTU_7240	k__Bacteria
						OTU_12694	k__Bacteria; p__Bacteroidetes; c__Bacteroidia; o__Chitinophagales; f__Saprospiraceae			OTU_7241	k__Bacteria
						OTU_12702	k__Archaea; p__Euryarchaeota; c__Halobacteria; o__Halobacteriales; f__Haloferacaceae; g__Halorubrum			OTU_7243	k__Bacteria; p__Kiritimatiellaeota; c__Kiritimatiellae; o__; f__; g__; s__
						OTU_12710	k__Bacteria; p__Zixibacteria; c__; o__; f__; g__; s__			OTU_7253	k__Bacteria; p__Acetothermia
						OTU_12714	k__Archaea; p__unidentified_Archaea; c__unidentified_Archaea; o__unidentified_Archaea; f__unidentified_Archaea; g__unidentified_Archaea; s__Euryarchaeota_archaeon_SCGC_AAA286-E23			OTU_7261	k__Bacteria; p__Planctomycetes; c__Planctomycetacia; o__; f__; g__; s__
						OTU_12716	k__Bacteria; p__Chloroflexi			OTU_7265	k__Archaea; p__; c__; o__; f__; g__; s__
						OTU_12719	Unknown			OTU_7267	k__Bacteria; p__Bacteroidetes; c__Bacteroidia; o__Bacteroidales
						OTU_12726	Unknown			OTU_7268	Unknown
						OTU_12729	k__Bacteria; p__Proteobacteria; c__Alphaproteobacteria; o__Rickettsiales; f__unidentified_Rickettsiales; g__unidentified_Rickettsiales; s__			OTU_7269	k__Bacteria; p__Proteobacteria; c__Deltaproteobacteria; o__Myxococcales
						OTU_12747	k__Bacteria; p__Firmicutes; c__Clostridia; o__Clostridiales; f__Lachnospiraceae; g__Butyrivibrio; s__			OTU_7270	k__Archaea; p__unidentified_Archaea; c__unidentified_Archaea; o__unidentified_Archaea; f__unidentified_Archaea; g__unidentified_Archaea
						OTU_12748	k__Bacteria; p__Planctomycetes; c__Phycisphaerae; o__Tepidisphaerales; f__; g__; s__			OTU_7275	k__Bacteria; p__unidentified_Bacteria; c__unidentified_Bacteria; o__unidentified_Bacteria; f__unidentified_Bacteria; g__unidentified_Bacteria
						OTU_12763	k__Bacteria; p__Planctomycetes; c__Phycisphaerae; o__Phycisphaerales; f__Phycisphaeraceae; g__; s__			OTU_7279	k__Bacteria; p__Firmicutes; c__Clostridia; o__Clostridiales; f__Lachnospiraceae; g__Cellulosilyticum
						OTU_12766	k__Bacteria			OTU_7280	k__Bacteria
						OTU_12784	k__Bacteria; p__Verrucomicrobia; c__Verrucomicrobiae; o__; f__; g__; s__			OTU_7281	k__Bacteria; p__Proteobacteria; c__Deltaproteobacteria; o__Desulfobacterales; f__Desulfobacteraceae; g__unidentified_Desulfobacteraceae
						OTU_12791	Unknown			OTU_7287	k__Bacteria; p__Proteobacteria; c__Deltaproteobacteria
						OTU_12793	k__Bacteria; p__Armatimonadetes; c__Chthonomonadetes; o__Chthonomonadales; f__Chthonomonadaceae; g__Chthonomonas; s__			OTU_7292	k__Bacteria; p__unidentified_Bacteria; c__unidentified_Bacteria; o__unidentified_Bacteria; f__unidentified_Bacteria; g__unidentified_Bacteria
						OTU_12798	k__Bacteria; p__Bacteroidetes; c__Bacteroidia; o__Bacteroidales; f__Prevotellaceae; g__; s__			OTU_7294	k__Archaea; p__unidentified_Archaea; c__unidentified_Archaea; o__unidentified_Archaea; f__unidentified_Archaea; g__unidentified_Archaea
						OTU_12818	k__Bacteria			OTU_7297	k__Bacteria
						OTU_12820	k__Bacteria; p__Acidobacteria			OTU_7302	k__Bacteria; p__Spirochaetes; c__unidentified_Spirochaetes; o__unidentified_Spirochaetes; f__Leptospiraceae; g__; s__
						OTU_12823	Unknown			OTU_7307	k__Archaea; p__; c__; o__; f__; g__; s__
						OTU_12824	k__Bacteria; p__Chloroflexi; c__Anaerolineae			OTU_7310	k__Bacteria; p__Candidatus_Falkowbacteria
						OTU_12825	k__Bacteria			OTU_7311	k__Bacteria
						OTU_12842	Unknown			OTU_7315	k__Bacteria; p__Gemmatimonadetes; c__unidentified_Gemmatimonadetes; o__Gemmatimonadales; f__Gemmatimonadaceae
						OTU_12883	k__Bacteria			OTU_7317	k__Bacteria
						OTU_12886	Unknown			OTU_7323	k__Bacteria; p__Planctomycetes; c__; o__; f__; g__; s__
						OTU_12890	Unknown			OTU_7324	k__Bacteria; p__Spirochaetes; c__Spirochaetia; o__Spirochaetales; f__Spirochaetaceae; g__; s__
						OTU_12891	k__Bacteria; p__Firmicutes; c__Clostridia; o__Clostridiales; f__Ruminococcaceae			OTU_7330	k__Archaea
						OTU_12892	k__Bacteria; p__Bacteroidetes; c__Bacteroidia; o__Bacteroidales; f__Muribaculaceae; g__; s__			OTU_7348	k__Bacteria; p__Candidatus_Magasanikbacteria
						OTU_12894	Unknown			OTU_7355	k__Bacteria; p__Proteobacteria
						OTU_12898	k__Bacteria; p__Proteobacteria			OTU_7359	k__Bacteria; p__Proteobacteria; c__Deltaproteobacteria
						OTU_12912	k__Bacteria; p__Armatimonadetes; c__; o__; f__; g__; s__			OTU_7361	k__Archaea; p__unidentified_Archaea; c__unidentified_Archaea; o__unidentified_Archaea; f__unidentified_Archaea; g__unidentified_Archaea
						OTU_12930	Unknown			OTU_7363	k__Bacteria; p__Proteobacteria; c__Deltaproteobacteria
						OTU_12932	k__Bacteria			OTU_7365	k__Bacteria; p__Elusimicrobia; c__Endomicrobia; o__Endomicrobiales; f__Endomicrobiaceae; g__Candidatus_Endomicrobium
						OTU_12935	k__Bacteria; p__Proteobacteria			OTU_7368	k__Bacteria; p__Chloroflexi; c__Anaerolineae; o__Ardenticatenales; f__; g__; s__
						OTU_12936	k__Bacteria; p__Chloroflexi; c__Ktedonobacteria; o__Ktedonobacterales; f__Ktedonobacteraceae			OTU_7378	k__Bacteria; p__Planctomycetes; c__Phycisphaerae
						OTU_12942	Unknown			OTU_7379	k__Bacteria
						OTU_12955	k__Bacteria; p__Proteobacteria; c__Deltaproteobacteria; o__Oligoflexales; f__Oligoflexaceae; g__; s__			OTU_7380	k__Bacteria; p__unidentified_Bacteria; c__unidentified_Bacteria; o__unidentified_Bacteria; f__unidentified_Bacteria; g__Candidatus_Omnitrophus; s__
						OTU_12956	k__Bacteria; p__Proteobacteria; c__Gammaproteobacteria; o__Salinisphaerales; f__Solimonadaceae; g__Oceanococcus; s__Oceanococcus_atlanticus			OTU_7382	k__Bacteria; p__Planctomycetes
						OTU_12982	k__Bacteria; p__Gemmatimonadetes; c__unidentified_Gemmatimonadetes; o__Gemmatimonadales; f__Gemmatimonadaceae			OTU_7388	k__Bacteria; p__Planctomycetes; c__Phycisphaerae; o__; f__; g__; s__
						OTU_12989	Unknown			OTU_7400	k__Bacteria; p__Chloroflexi
						OTU_12997	k__Bacteria; p__Chloroflexi; c__Anaerolineae; o__; f__; g__; s__			OTU_7404	k__Bacteria; p__Firmicutes; c__Clostridia; o__Clostridiales; f__Eubacteriaceae; g__; s__
						OTU_12998	k__Bacteria; p__Proteobacteria; c__Gammaproteobacteria; o__unidentified_Gammaproteobacteria; f__unidentified_Gammaproteobacteria; g__Candidatus_Ovatusbacter; s__			OTU_7406	k__Archaea; p__Euryarchaeota; c__Methanomicrobia; o__Methanomicrobiales; f__Methanomicrobiaceae; g__; s__
						OTU_12999	k__Bacteria			OTU_7417	k__Bacteria
						OTU_13004	k__Bacteria			OTU_7422	k__Bacteria; p__Proteobacteria; c__Alphaproteobacteria; o__Rhizobiales; f__Hyphomicrobiaceae
						OTU_13007	Unknown			OTU_7435	k__Bacteria; p__Verrucomicrobia; c__Verrucomicrobiae; o__; f__; g__; s__
						OTU_13009	k__Bacteria; p__Atribacteria; c__; o__; f__; g__; s__			OTU_7448	k__Bacteria
						OTU_13010	k__Bacteria			OTU_7459	k__Archaea; p__; c__; o__; f__; g__; s__
						OTU_13016	k__Bacteria; p__Proteobacteria; c__Alphaproteobacteria; o__Rickettsiales; f__unidentified_Rickettsiales; g__unidentified_Rickettsiales; s__			OTU_7461	Unknown
						OTU_13019	k__Bacteria			OTU_7466	k__Bacteria; p__Proteobacteria; c__Deltaproteobacteria
						OTU_13020	k__Bacteria			OTU_7477	k__Bacteria
						OTU_13023	k__Bacteria; p__Proteobacteria; c__Deltaproteobacteria; o__Bdellovibrionales; f__Bdellovibrionaceae; g__; s__			OTU_7482	k__Bacteria; p__unidentified_Bacteria; c__unidentified_Bacteria; o__unidentified_Bacteria; f__unidentified_Bacteria; g__unidentified_Bacteria; s__bacterium_enrichment_culture_clone_46
						OTU_13025	k__Bacteria			OTU_7490	k__Bacteria; p__Proteobacteria; c__Deltaproteobacteria; o__Myxococcales; f__; g__; s__
						OTU_13040	Unknown			OTU_7502	k__Bacteria
						OTU_13041	Unknown			OTU_7504	k__Bacteria; p__Chlamydiae; c__unidentified_Chlamydiae; o__Chlamydiales
						OTU_13051	k__Bacteria; p__Firmicutes; c__Clostridia; o__Clostridiales			OTU_7509	k__Bacteria; p__unidentified_Bacteria; c__unidentified_Bacteria; o__unidentified_Bacteria; f__unidentified_Bacteria; g__Candidatus_Omnitrophus; s__
						OTU_13054	Unknown			OTU_7511	k__Bacteria; p__Chlamydiae; c__unidentified_Chlamydiae; o__Chlamydiales
						OTU_13055	k__Bacteria; p__Proteobacteria; c__Alphaproteobacteria; o__unidentified_Alphaproteobacteria			OTU_7521	k__Bacteria; p__Proteobacteria; c__Deltaproteobacteria
						OTU_13058	k__Bacteria; p__Bacteroidetes; c__Bacteroidia			OTU_7522	k__Bacteria
						OTU_13062	k__Bacteria; p__Chloroflexi; c__Anaerolineae			OTU_7524	k__Bacteria; p__Proteobacteria; c__Deltaproteobacteria
						OTU_13065	k__Bacteria; p__Proteobacteria; c__Deltaproteobacteria; o__Desulfobacterales; f__Desulfobulbaceae			OTU_7528	k__Bacteria; p__Kiritimatiellaeota; c__Kiritimatiellae; o__; f__; g__; s__
						OTU_13069	Unknown			OTU_7530	k__Bacteria; p__unidentified_Bacteria; c__unidentified_Bacteria; o__unidentified_Bacteria; f__unidentified_Bacteria; g__unidentified_Bacteria; s__Omnitrophica_WOR_2_bacterium_RIFCSPLOWO2_12_FULL_51_24
						OTU_13078	k__Bacteria; p__Chloroflexi; c__Anaerolineae; o__Anaerolineales; f__Anaerolineaceae			OTU_7533	k__Bacteria; p__Verrucomicrobia; c__Verrucomicrobiae; o__Chthoniobacterales; f__Chthoniobacteraceae
						OTU_13079	k__Bacteria; p__Elusimicrobia; c__; o__; f__; g__; s__			OTU_7536	k__Bacteria
						OTU_13090	k__Bacteria			OTU_7537	k__Archaea
						OTU_13103	k__Bacteria; p__Latescibacteria; c__; o__; f__; g__; s__			OTU_7546	k__Bacteria; p__Planctomycetes; c__Phycisphaerae; o__; f__; g__; s__
						OTU_13117	k__Bacteria; p__Chloroflexi; c__Chloroflexia; o__Thermomicrobiales; f__Thermomicrobiaceae; g__Nitrolancea; s__			OTU_7548	k__Bacteria; p__Proteobacteria; c__Gammaproteobacteria; o__unidentified_Gammaproteobacteria; f__unidentified_Gammaproteobacteria; g__Formivibrio
						OTU_13122	k__Bacteria; p__Proteobacteria; c__Alphaproteobacteria; o__Rickettsiales; f__unidentified_Rickettsiales; g__unidentified_Rickettsiales; s__			OTU_7549	k__Bacteria; p__Proteobacteria; c__Alphaproteobacteria; o__Rickettsiales; f__unidentified_Rickettsiales; g__unidentified_Rickettsiales; s__
						OTU_13136	k__Bacteria; p__Firmicutes; c__Negativicutes; o__Selenomonadales; f__Veillonellaceae; g__unidentified_Veillonellaceae; s__Selenomonas_ruminantium			OTU_7552	k__Bacteria; p__Verrucomicrobia; c__Verrucomicrobiae
						OTU_13137	k__Bacteria			OTU_7558	k__Bacteria; p__Proteobacteria; c__Gammaproteobacteria; o__unidentified_Gammaproteobacteria; f__unidentified_Gammaproteobacteria; g__unidentified_Gammaproteobacteria; s__marine_gamma_proteobacterium_HTCC2151
						OTU_13139	Unknown			OTU_7559	k__Bacteria; p__Kiritimatiellaeota; c__Kiritimatiellae; o__Kiritimatiellales; f__Kiritimatiellaceae; g__; s__
						OTU_13141	k__Bacteria; p__Firmicutes; c__Clostridia; o__Clostridiales; f__unidentified_Clostridiales; g__Symbiobacterium			OTU_7563	k__Bacteria; p__Chloroflexi; c__Dehalococcoidia; o__; f__; g__; s__
						OTU_13142	k__Bacteria; p__Chloroflexi; c__Ktedonobacteria; o__Ktedonobacterales; f__Ktedonobacteraceae; g__; s__			OTU_7567	k__Bacteria; p__Proteobacteria; c__Deltaproteobacteria; o__Bdellovibrionales; f__Bdellovibrionaceae; g__Bdellovibrio; s__
						OTU_13150	Unknown			OTU_7574	k__Bacteria; p__Firmicutes; c__Negativicutes; o__Selenomonadales; f__Veillonellaceae; g__Thermosinus; s__Thermosinus_carboxydivorans
						OTU_13151	Unknown			OTU_7580	k__Bacteria; p__Nitrospirae; c__; o__; f__; g__; s__
						OTU_13158	k__Bacteria; p__Firmicutes; c__Clostridia; o__Clostridiales; f__Eubacteriaceae			OTU_7582	k__Bacteria; p__Bacteroidetes; c__Bacteroidia; o__Sphingobacteriales; f__Lentimicrobiaceae; g__; s__
						OTU_13160	k__Bacteria; p__Planctomycetes; c__; o__; f__; g__; s__			OTU_7586	k__Bacteria; p__Verrucomicrobia; c__Verrucomicrobiae; o__Verrucomicrobiales; f__Akkermansiaceae; g__Akkermansia; s__
						OTU_13169	Unknown			OTU_7587	k__Bacteria; p__Bacteroidetes; c__Bacteroidia
						OTU_13170	k__Bacteria			OTU_7591	k__Bacteria; p__Chloroflexi; c__Anaerolineae
						OTU_13172	k__Bacteria			OTU_7594	k__Bacteria; p__Calditrichaeota; c__unidentified_Calditrichaeota; o__Calditrichales; f__Calditrichaceae; g__Caldithrix
						OTU_13173	k__Bacteria; p__Chloroflexi; c__Ktedonobacteria; o__; f__; g__; s__			OTU_7601	k__Bacteria; p__Chloroflexi; c__Dehalococcoidia
						OTU_13174	Unknown			OTU_7604	k__Archaea; p__; c__; o__; f__; g__; s__
						OTU_13176	Unknown			OTU_7618	k__Bacteria; p__Chloroflexi; c__Dehalococcoidia
						OTU_13177	k__Bacteria; p__Acidobacteria; c__unidentified_Acidobacteria; o__unidentified_Acidobacteria; f__unidentified_Acidobacteria			OTU_7619	k__Bacteria
						OTU_13183	k__Bacteria			OTU_7620	k__Bacteria; p__Zixibacteria; c__; o__; f__; g__; s__
						OTU_13184	Unknown			OTU_7623	k__Archaea; p__Euryarchaeota; c__Thermoplasmata; o__; f__; g__; s__
						OTU_13186	k__Bacteria; p__Proteobacteria; c__Deltaproteobacteria			OTU_7625	k__Bacteria; p__Planctomycetes
						OTU_13189	k__Bacteria; p__Firmicutes; c__Clostridia; o__Clostridiales; f__Ruminococcaceae			OTU_7629	k__Bacteria; p__Candidatus_Falkowbacteria; c__; o__; f__; g__; s__
						OTU_13190	k__Bacteria; p__Chloroflexi; c__Ktedonobacteria; o__Ktedonobacterales; f__Ktedonobacteraceae			OTU_7630	k__Bacteria; p__Candidatus_Kerfeldbacteria
						OTU_13192	k__Bacteria; p__Acidobacteria; c__Acidobacteriia; o__Acidobacteriales; f__unidentified_Acidobacteriales; g__Granulicella; s__bacterium_enrichment_culture_clone_auto52_4W			OTU_7631	k__Bacteria; p__Chloroflexi; c__Dehalococcoidia; o__; f__; g__; s__
						OTU_13194	k__Bacteria			OTU_7632	k__Bacteria; p__Proteobacteria; c__Deltaproteobacteria
						OTU_13196	Unknown			OTU_7639	k__Bacteria; p__unidentified_Bacteria; c__unidentified_Bacteria; o__unidentified_Bacteria; f__unidentified_Bacteria; g__unidentified_Bacteria; s__Omnitrophica_WOR_2_bacterium_GWF2_38_59
						OTU_13201	Unknown			OTU_7640	k__Bacteria; p__Bacteroidetes; c__Bacteroidia; o__Bacteroidales; f__Prolixibacteraceae; g__Draconibacterium; s__
						OTU_13207	k__Bacteria			OTU_7641	k__Bacteria
						OTU_13209	k__Bacteria			OTU_7645	k__Bacteria
						OTU_13210	Unknown			OTU_7654	k__Bacteria
						OTU_13217	k__Bacteria; p__Verrucomicrobia; c__Verrucomicrobiae; o__; f__; g__; s__			OTU_7657	k__Bacteria; p__Planctomycetes; c__; o__; f__; g__; s__
						OTU_13223	k__Bacteria; p__Chloroflexi; c__Anaerolineae			OTU_7660	k__Bacteria; p__Chloroflexi; c__Anaerolineae; o__Ardenticatenales; f__; g__; s__
						OTU_13225	k__Bacteria; p__Actinobacteria; c__Acidimicrobiia; o__; f__; g__; s__			OTU_7670	k__Bacteria
						OTU_13230	Unknown			OTU_7679	k__Bacteria; p__Latescibacteria; c__; o__; f__; g__; s__
						OTU_13234	k__Bacteria; p__Melainabacteria; c__unidentified_Melainabacteria; o__unidentified_Melainabacteria; f__unidentified_Melainabacteria; g__unidentified_Melainabacteria; s__Candidatus_Gastranaerophilales_bacterium_Zag_111			OTU_7702	k__Bacteria; p__Spirochaetes; c__Spirochaetia; o__Spirochaetales; f__Spirochaetaceae; g__Sediminispirochaeta; s__
						OTU_13238	Unknown			OTU_7710	k__Bacteria
						OTU_13262	k__Bacteria; p__Atribacteria; c__; o__; f__; g__; s__			OTU_7713	k__Bacteria; p__Verrucomicrobia; c__Verrucomicrobiae
						OTU_13268	k__Bacteria; p__Bacteroidetes; c__Ignavibacteria			OTU_7714	k__Bacteria
						OTU_13269	k__Bacteria; p__Bacteroidetes; c__Ignavibacteria			OTU_7715	k__Bacteria
						OTU_13272	k__Bacteria; p__Bacteroidetes; c__Bacteroidia			OTU_7720	k__Archaea; p__Euryarchaeota; c__Thermoplasmata
						OTU_13277	k__Bacteria; p__Actinobacteria			OTU_7721	k__Bacteria; p__Proteobacteria; c__Deltaproteobacteria; o__Desulfobacterales; f__Desulfobacteraceae; g__unidentified_Desulfobacteraceae
						OTU_13281	k__Bacteria; p__Deinococcus-Thermus; c__Deinococci; o__Deinococcales; f__Deinococcaceae; g__Deinococcus			OTU_7722	k__Archaea; p__; c__; o__; f__; g__; s__
						OTU_13282	k__Bacteria			OTU_7723	k__Bacteria; p__Chloroflexi; c__Dehalococcoidia; o__; f__; g__; s__
						OTU_13283	k__Bacteria; p__Chloroflexi; c__Anaerolineae; o__Anaerolineales; f__Anaerolineaceae; g__; s__			OTU_7725	k__Archaea; p__; c__; o__; f__; g__; s__
						OTU_13289	k__Bacteria			OTU_7727	k__Bacteria
						OTU_13290	k__Bacteria			OTU_7733	k__Bacteria; p__Firmicutes; c__Clostridia; o__Clostridiales; f__unidentified_Clostridiales; g__Fusibacter; s__
						OTU_13297	k__Bacteria; p__Firmicutes; c__Clostridia; o__Clostridiales; f__Christensenellaceae; g__unidentified_Christensenellaceae; s__Clostridiales_bacterium_enrichment_culture_clone_LDC-1			OTU_7737	k__Archaea; p__; c__; o__; f__; g__; s__
						OTU_13305	k__Bacteria; p__Verrucomicrobia; c__Verrucomicrobiae; o__; f__; g__; s__			OTU_7753	k__Bacteria
						OTU_13306	k__Bacteria			OTU_7759	k__Bacteria; p__Kiritimatiellaeota; c__Kiritimatiellae; o__unidentified_Kiritimatiellae; f__unidentified_Kiritimatiellae; g__unidentified_Kiritimatiellae
						OTU_13308	k__Bacteria			OTU_7765	k__Bacteria
						OTU_13312	k__Bacteria; p__Proteobacteria; c__Alphaproteobacteria; o__unidentified_Alphaproteobacteria; f__unidentified_Alphaproteobacteria			OTU_7773	k__Bacteria; p__Proteobacteria; c__Deltaproteobacteria
						OTU_13314	k__Bacteria			OTU_7784	k__Bacteria
						OTU_13319	k__Bacteria; p__Chloroflexi; c__Anaerolineae; o__Anaerolineales; f__Anaerolineaceae; g__Longilinea; s__			OTU_7808	k__Bacteria
[truncated: 1,072 more rows]
